# Supplementary material for: Benzathine penicillin G stockouts and other barriers to documented syphilis treatment in pregnancy in Zambia
Source: PLoS One. 2024 Jun 3;19(6):e0304576. doi: 10.1371/journal.pone.0304576 (PMC11146727; doi:10.1371/journal.pone.0304576)
Supplement: S1 Dataset — (CSV) [file pone.0304576.s001.csv]

	facility	Age at time of first ANC visit:	Birth Outcome	Birthweight (gms)	Congenital Syphilis	Date of First ANC Visit During This Pregnancy:	Date of First Syphilis Test Performed During This Pregnancy:	Date of Last Menstrual Period:	Date of Neonatal Death	Date of Second Syphilis Test During same Pregnancy:	Date of delivery	Doses of BPG:	Estimated Date Delivery :	First Syphilis Test Result:	First Syphilis Test Type:	For a positive test, how many doses of BPG was prescribed?	Gestational Age at Delivery (weeks/days)	Gravida:	HIV Status of Mother:	If partner therapy was offered, where was the partner referred to for care?	If positive, was syphilis treatment offered during pregnancy?	Location of delivery	Marital status - Other	Marital status:	Neonatal Death Within 28 Days	Neonatal Death Within 28 Days - COMMENT	Number of births	Parity:	Second Syphilis Test Result:	Second Syphilis Test Type:	Sex of Baby	Twin birthweight (gms)	Twin congenital Syphilis	Twin neonatal Death Within 28 Days	Twin sex of Baby	Was Second Syphilis Test Done?	Was first syphilis test done ?	Was partner therapy recommended? (Yes/No/Unknown)	Was the mother tested for HIV during this pregnancy?	Was treatment received?	When was treatment given?	When was treatment received?	twin birth Outcome
0	Chainda Urban Health Center	999	Live birth	3700	Missing	5/7/2018	5/7/2018	1/1/1900			27/10/2018		1/1/1900	Positive	RPR		999	3	Negative			Facility		Married	No		1	2			Female					No	Yes	Missing	Yes
1	Chainda Urban Health Center	25	Live birth	2600	Missing	10/1/2019	10/1/2019	10/10/2018			10/5/2019		17/07/2019	Positive	RPR		30weeks/2days	2	Positive			Facility		Married	No		1	1			Male					No	Yes	Missing	No
2	Chainda Urban Health Center	28				25/02/2019	25/02/2019	29/12/2018					26/09/2019	Positive	RPR			3	Positive					Married				2								No	Yes	Missing	No
3	Chainda Urban Health Center	18				28/02/2019	28/02/2019	1/9/2018					8/6/2019	Positive	RPR			2	Negative					Married				1								No	Yes	Missing	Yes
4	Chainda Urban Health Center	30				8/1/2018	8/1/2018	1/1/1900					1/1/1900	Positive	RPR			5	Negative					Married				4								No	Yes	Missing	Yes
5	Chainda Urban Health Center	32	Live birth	2500	Missing	13/09/2018	13/09/2018	18/05/2018			28/01/2019		25/01/2019	Positive	RPR		36 weeks 3 days	4	Positive			Facility		Married	No		1	3			Male					No	Yes	Missing	No
6	Chainda Urban Health Center	28	Live birth	3700	Missing	10/7/2018	10/7/2018	28/05/2018			26/01/2019		7/3/2019	Positive	RPR		34weeks/5days	3	Positive			Facility		Married	No		1	2			Male					No	Yes	Missing	Yes
7	Chainda Urban Health Center	21	Live birth	3900	Missing	18/02/2019	18/02/2019	10/10/2018			17/07/2019		17/07/2019	Positive	RPR		40 weeks	2	Negative			Home		Married	No		1	1			Male					No	Yes	Missing	Yes
8	Chainda Urban Health Center	37	Live birth	3000	Missing	14/05/2018	14/05/2018	5/1/2018			30/10/2018		12/10/2018	Positive	RPR		42weeks/5days	2	Negative			Facility		Married	No		1	1			Male					No	Yes	Missing	Yes
9	Chainda Urban Health Center	21	Live birth	2900	Missing	28/02/2019	28/02/2019	8/11/2018			9/5/2019		15/08/2019	Positive	RPR		999	2	Positive			Facility		Married	No		1	1			Male					No	Yes	Missing	Yes
10	Chainda Urban Health Center	26				29/03/2019	29/03/2019	1/1/1900					1/1/1900	Positive	RPR			3	Negative					Married				2								No	Yes	Missing	Yes
11	Chainda Urban Health Center	22				16/04/2018	16/04/2018	11/1/2018					18/10/2018	Positive	RPR			1	Negative					Married				0									Yes		Yes
12	Chainda Urban Health Center	31				6/2/2019	6/2/2019	19/08/2018					26/05/2019	Positive	RPR			4	Negative					Married				3								No	Yes	Missing	Yes
13	Chainda Urban Health Center	26				9/1/2018	9/1/2018	5/8/2017					12/5/2018	Positive	RPR			3	Negative					Married				2								No	Yes	Missing	Yes
14	Chainda Urban Health Center	22	Live birth	3400	Missing	22/10/2018	22/10/2018	5/6/2018			3/5/2019		12/3/2019	Positive	RPR		47 weeks	3	Negative			Facility		Married	No		1	2			Male					No	Yes	Missing	Yes
15	Chainda Urban Health Center	35	Live birth	999	Missing	4/7/2018	4/7/2018	7/2/2018			18/10/2018		14/11/2018	Positive	RPR		35weeks/5days	5	Positive			Facility		Married	No		1	4			Male					No	Yes	Missing	No
16	Chainda Urban Health Center	40				22/01/2018	22/01/2018	10/8/2017					17/05/2018	Positive	RPR			5	Negative					Married				3								No	Yes	Missing	Yes
17	Chainda Urban Health Center	46				18/03/2019	18/03/2019	1/12/2018					8/9/2019	Positive	RPR			10	Negative					Married				9								No	Yes	Missing	Yes
18	Chainda Urban Health Center	22	Live birth	3100	Missing	28/02/2018	28/02/2018	1/1/1900			15/12/2018		1/1/1900	Positive	RPR		999	2	Negative			Facility		Married	No		1	1			Female					No	Yes	Missing	Yes
19	Chainda Urban Health Center	30				3/4/2018	3/4/2018	4/11/2017					11/9/2018	Positive	RPR			3	Positive					Single				2								No	Yes	Missing	No
20	Chainda Urban Health Center	36	Live birth	2500	Missing	18/01/2018	18/01/2018	14/08/2017			26/05/2018		21/06/2018	Positive	RPR		36weeks/2days	3	Positive			Facility		Married	No		1	2			Male					No	Yes	Missing	No
22	Chainda Urban Health Center	25	Live birth	3900	Missing	1/10/2018	1/10/2018	12/5/2018			23/01/2019		19/12/2018	Positive	RPR		36 weeks 4 days	3	Negative			Facility		Married	No		1	2			Male					No	Yes	Missing	Yes
23	Chainda Urban Health Center	25				13/11/2018	13/11/2018	10/8/2018					17/05/2018	Positive	RPR			2	Positive					Married				1								No	Yes	Missing	No
24	Chainda Urban Health Center	21				15/01/2018	15/01/2018	7/7/2017					14/04/2018	Positive	SD Bioline			3	Negative					Married				2								No	Yes	Missing	Yes
25	Chainda Urban Health Center	35				18/04/2019	18/04/2019	27/12/2018					4/10/2019	Positive	RPR			5	Negative					Married				4								No	Yes	Missing	Yes
26	Chainda Urban Health Center	22				1/8/2018	1/8/2018	3/4/2018					10/1/2019	Positive	RPR			2	Negative					Married				1									Yes		Yes
27	Chainda Urban Health Center	25	Live birth	2300	Missing	8/1/2019	8/1/2019	7/10/2018		15/04/2019	15/06/2019		14/07/2019	Positive	RPR	999	36weeks	2	Negative			Facility		Married	No		1	2	Positive	RPR	Male					Yes	Yes	Missing	Yes
28	Chainda Urban Health Center	29				14/08/2018	14/08/2018	22/03/2018					29/12/2018	Positive	RPR			3	Negative					Married				2								No	Yes	Missing	Yes
29	Chainda Urban Health Center	21				17/04/2019	17/04/2019	17/02/2019					19/11/2019	Positive	RPR			2	Negative					Married				1								No	Yes	Missing	Yes
30	Chainda Urban Health Center	22	Live birth	3000	Missing	28/02/2019	28/02/2019	11/12/2018			24/08/2019		18/09/2019	Positive	RPR		36 weeks 4 days	1	Positive			Facility		Married	No		1	0			Male					No	Yes	Missing	No
31	Chainda Urban Health Center	22	Live birth	2800	Missing	20/02/2019	20/02/2019	13/12/2018					20/09/2019	Positive	RPR		999	3	Positive			Facility		Married	Unavailable		1	2			Female					No	Yes	Missing	Yes
32	Chainda Urban Health Center	36	Live birth	999	Missing	22/02/2019	22/02/2019	24/09/2018			19/05/2019		31/05/2019	Positive	RPR		33 weeks 5 days	4	Positive			Facility		Married	No		1	3			Female					No	Yes	Missing	No
33	Chainda Urban Health Center	22	Live birth	3900	Missing	11/3/2019	11/3/2019	22/11/2018			7/9/2019		29/08/2019	Positive	RPR		999	1	Negative			Facility		Married	Unavailable		1	0			Female					No	Yes	Missing	Yes
34	Chainda Urban Health Center	33				23/07/2018	23/07/2018	1/1/1900					1/1/1900	Positive	RPR			2	Negative					Married				1									Yes		Yes
35	Chainda Urban Health Center	32	Macerated stillbirth			10/4/2019	10/4/2019	4/12/2018			1/1/1900		11/9/2019	Positive	RPR		999	1	Positive					Married				0								No	Yes	Missing	No
36	Chainda Urban Health Center	20	Live birth	3900	Missing	3/4/2018	3/4/2018	7/12/2017			13/10/2018		15/09/2018	Positive	RPR		44weeks/2days	1	Negative			Facility		Married	No		1	0			Female					No	Yes	Missing	Yes
37	Chainda Urban Health Center	21				5/4/2018	5/4/2018	7/8/2017					14/05/2018	Positive	RPR			2	Negative					Single				1								No	Yes	Missing	Yes
38	Chainda Urban Health Center	25				28/02/2019	28/02/2019	23/10/2018					30/07/2019	Positive	RPR			3	Positive					Married				2								No	Yes	Missing	No
39	Chainda Urban Health Center	34				20/08/2018	20/08/2018	20/06/2018				1	27/03/2019	Positive	RPR			4	Positive		Yes			Married				3								No	Yes	Missing	No		20/08/2018
40	Chainda Urban Health Center	30	Live birth	2500	Missing	5/2/2018	5/2/2018	25/09/2017			24/05/2018		2/6/2018	Positive	RPR		34weeks/3days	2	Negative			Facility		Married	No		1	1			Male					No	Yes	Missing	Yes
41	Chainda Urban Health Center	999				29/08/2018	29/08/2018	1/1/1900					1/1/1900	Positive	RPR			6	Positive					Married				5								No	Yes	Missing	Yes
42	Chainda Urban Health Center	32				5/2/2019	5/2/2019	9/11/2018					16/08/2019	Positive	RPR			4	Positive					Married				3								No	Yes	Missing	No
44	Chainda Urban Health Center	23				1/6/2018	1/6/2018	28/03/2018					4/12/2018	Positive	RPR			3	Positive					Married				2									Yes		Yes
45	Chainda Urban Health Center	16	Live birth	2200	Missing	9/4/2019	9/4/2019	1/1/1900			12/8/2019		1/1/1900	Positive	RPR		999	1	Negative			Facility		Single	No		1	0			Female					No	Yes	Missing	Yes
46	Chainda Urban Health Center	26				10/7/2018	10/7/2018	7/2/2018					14/11/2018	Positive	RPR			3	Negative					Married				2									Yes		Yes
47	Chainda Urban Health Center	23	Live birth	3800	Missing	5/7/2018	5/7/2018	12/2/2018			1/10/2018		19/10/2018	Positive	RPR		33weeks/0days	3	Negative			Facility		Married	No		1	2			Male					No	Yes	Missing	Yes
48	Chainda Urban Health Center	30	Live birth	2700	Missing	7/1/2019	7/1/2019	10/8/2018			28/03/2019		17/05/2019	Positive	RPR		32 weeks 6 days	3	Negative			Facility		Married	No		1	2			Female					No	Yes	Missing	Yes
49	Chainda Urban Health Center	18	Live birth	3100	Missing	3/2/2018	3/2/2018	1/1/9900			18/08/2018		1/1/1900	Positive	RPR		999	2	Negative			Facility		Single	No		1	0			Male					No	Yes	Missing	Yes
50	Chainda Urban Health Center	36				13/04/2019	13/04/2019	10/11/2018					17/08/2019	Positive	RPR			6	Positive					Married				5								No	Yes	Missing	No
51	Chainda Urban Health Center	25				13/12/2018	13/12/2018	28/08/2018				1	4/5/2019	Positive	RPR			2	Negative		Yes			Married				0								No	Yes	Missing	Yes		13/12/2018
52	Chainda Urban Health Center	19				25/01/2018	25/01/2018	25/11/2017					31/07/2018	Positive	RPR			1	Negative					Single				1								No	Yes	Missing	Yes
53	Chainda Urban Health Center	29				21/08/2018	21/08/2018	7/2/2018					14/11/2018	Positive	RPR			4	Negative					Married				3								No	Yes	Missing	Yes
54	Chainda Urban Health Center	26	Live birth	3000	Missing	1/10/2018	1/10/2018	1/1/1900			19/11/2019		1/1/1900	Positive	RPR		999	2	Positive			Facility		Married	No		1	1								No	Yes	Missing	Yes
55	Chainda Urban Health Center	31				3/8/2018	3/8/2018	20/02/2018					27/11/2018	Positive	RPR			3	Negative									1									Yes		Yes
56	Chainda Urban Health Center	30				13/05/2019	13/05/2019	1/1/1900					1/1/1900	Positive	RPR			3	Negative					Married				2								No	Yes	Missing	Yes
57	Chainda Urban Health Center	34				4/4/2018	4/4/2018	1/1/1900					1/1/1900	Positive	RPR			5	Positive					Married				4								No	Yes	Missing	No
58	Chainda Urban Health Center	26	Live birth	3000	Missing	1/4/2019	1/4/2019	26/01/2019			28/08/2019		20/08/2019	Positive	RPR		30 weeks 4 days	2	Positive			Facility		Married	No		1	1			Female					No	Yes	Missing	No
59	Chainda Urban Health Center	24				28/09/2018	28/09/2018	2/6/2018					9/3/2019	Positive	RPR			3	Negative					Married				2								No	Yes	Missing	Yes
60	Chainda Urban Health Center	999	Live birth	2900	Missing	17/12/2018	17/12/2018	1/1/1900			16/03/2019		1/1/1900	Positive	RPR		999	999	Positive			Facility		Missing record	No		1	999			Female					No	Yes	Missing	No
61	Chainda Urban Health Center	25				10/7/2018	10/7/2018	4/3/2018					7/12/2018	Positive	RPR			3	Negative					Married				2									Yes		Yes
62	Chainda Urban Health Center	25	Live birth	2400	Missing	30/10/2018	30/10/2018	6/7/2018			4/3/2019		13/04/2019	Positive	RPR		34 weeks 3 days	2	Negative			Facility		Married	No		1	1			Male					No	Yes	Missing	Yes
63	Chainda Urban Health Center	21	Live birth	3000	Missing	7/8/2018	7/8/2018	1/1/1900			11/3/2019		1/1/1900	Positive	RPR		999	1	Negative			Home		Married	No		1	0			Male					No	Yes	Missing	Yes
64	Chainda Urban Health Center	24	Live birth	3400		20/05/2019	20/05/2019	1/1/1900			25/10/2019		1/1/1900	Positive	RPR		999	3	Negative			Facility		Married	No		1	2			Female					No	Yes	Missing	Yes
65	Chainda Urban Health Center	18				11/4/2019	11/4/2019	12/12/2018					19/09/2019	Positive	RPR			1	Negative					Married				0								No	Yes	No	Yes
66	Chainda Urban Health Center	24	Miscarriage			9/4/2018	9/4/2018	6/12/2017			1/1/1900		13/09/2018	Positive	RPR		999	3	Negative					Married				2								No	Yes	Missing	Yes
67	Chainda Urban Health Center	34				16/07/2018	16/07/2018	25/01/2018					1/11/2018	Positive	RPR			4	Negative					Married				3									Yes		Yes
68	Chainda Urban Health Center	35	Live birth	3800	Missing	15/06/2018	15/06/2018	15/12/2017			29/07/2018		21/09/2018	Positive	RPR		32weeks/2days	2	Positive			Facility		Married	No		1	1			Male					No	Yes	Missing	No
69	Chainda Urban Health Center	31	Live birth	2600	Missing	28/03/2019	28/03/2019	5/12/2018			2/9/2019		12/9/2019	Positive	RPR		999	3	Positive			Facility		Married	No		1	2			Male					No	Yes	Missing	No
70	Chainda Urban Health Center	36	Live birth	3400	Missing	21/02/2019	21/02/2019	23/10/2018			30/07/2019		30/07/2019	Positive	RPR		40 weeks	4	Positive			Facility		Married	No		1	3			Female					No	Yes	Missing	Yes
71	Chainda Urban Health Center	34				26/04/2019	26/04/2019	1/1/2019					13/10/2019	Positive	RPR			5	Positive					Married				3								No	Yes	Missing	Yes
72	Chainda Urban Health Center	999	Miscarriage			15/01/2018	15/01/2018	25/11/2017			1/1/1900		2/8/2018	Positive	RPR		999	1	Negative			Facility		Married			1	0								No	Yes	Missing	No
73	Chainda Urban Health Center	29	Live birth	2800	Missing	3/1/2018	3/1/2018	6/11/2017			12/8/2019		13/08/2018	Positive	RPR		39weeks/6days	2	Negative			Facility		Married	No		1	1			Female					No	Yes	Missing	Yes
74	Chainda Urban Health Center	32	Live birth	1400	Missing	20/12/2018	20/12/2018	1/8/2018			1/4/2019		8/5/2019	Positive	RPR		33 weeks	2	Positive			Facility		Married	No		2	1			Female	1900	Missing	No	Male	No	Yes	Missing	Yes				Live birth
75	Chainda Urban Health Center	34	Live birth	3400		10/7/2018	10/7/2018	6/5/2018			4/2/2019		13/02/2019	Positive	RPR		39 weeks 1 day	4	Positive			Facility		Married	No		1	4			Female						Yes		No
76	Chainda Urban Health Center	34				25/05/2019	25/05/2019	20/02/2019					27/11/2019	Positive	RPR			2	Positive				//?�??�?	Married				1								No	Yes	Missing	No
77	Chainda Urban Health Center	28				6/11/2018	6/11/2018	5/6/2018				3	12/8/2019	Positive	RPR			4	Negative		Yes			Married				3								No	Yes	Missing	Yes		6/11/2018
78	Chainda Urban Health Center	39				31/01/2019	31/01/2019	22/09/2018					26/06/2019	Positive	RPR			4	Positive					Married				3								No	Yes	Missing	Yes
79	Chainda Urban Health Center	28	Live birth	2900	Missing	24/09/2018	24/09/2018	15/05/2018			8/2/2019		22/02/2019	Positive	RPR		38 weeks 3 days	3	Negative			Facility		Married	No		1	2			Male					No	Yes	Missing	Yes
80	Chainda Urban Health Center	31				7/8/2018	7/8/2018	1/1/1900					1/1/1900	Positive	RPR			5	Negative					Married				4								No	Yes	Missing	Yes
81	Chainda Urban Health Center	23	Live birth	2800	Missing	20/05/2019	20/05/2019	3/2/2019			26/10/2019		10/11/2019	Positive	RPR		43 weeks 1 day	2	Negative			Facility		Married	No		1	1			Female					No	Yes	Missing	Yes
82	Chainda Urban Health Center	35	Live birth	2800	Missing	26/02/2019	26/02/2019	24/06/2018			14/03/2019	1	1/4/2019	Positive	RPR		37 weeks 4 days	3	Positive		Yes	Facility		Married	No		1	2			Female					No	Yes	Missing	Yes		26/02/2019
83	Chainda Urban Health Center	25				16/01/2018	16/01/2018	1/1/1900					1/1/1900	Positive	RPR			3	Positive					Single				2								No	Yes	Missing	No
84	Chainda Urban Health Center	31	Live birth	999	Missing	14/01/2019	14/01/2019	4/9/2018			2/6/2019		11/6/2019	Positive	RPR		38 weeks	5	Positive			Facility		Married	No		1	3			Male					No	Yes	Missing	No
85	Chainda Urban Health Center	39				19/07/2018	19/07/2018	6/3/2018					13/12/2018	Positive	RPR			5	Positive					Married				4									Yes		No
86	Chainda Urban Health Center	17	Live birth	2400	Missing	15/01/2019	15/01/2019	1/11/2018			18/04/2019		8/8/2019	Positive	RPR		999	1	Positive			Facility		Single	No		1	0			Female					No	Yes	Missing	No
87	Chainda Urban Health Center	33				26/11/2018	26/11/2018	1/1/1900					1/1/1900	Positive	RPR			5	Negative					Married				4								No	Yes	Missing	Yes
88	Chainda Urban Health Center	25	Live birth	2600	Missing	9/4/2018	9/4/2018	24/01/2018			14/10/2018		31/10/2018	Positive	RPR		37weeks/4days	4	Negative			Facility		Married	No		1	3			Male					No	Yes	Missing	Yes
89	Chainda Urban Health Center	21				9/8/2018	9/8/2018	27/06/2018					3/3/2019	Positive	RPR			3	Negative					Married				0									Yes		Yes
90	Chainda Urban Health Center	30	Live birth	3600	Missing	19/12/2018	19/12/2018	17/09/2018			22/04/2019		24/06/2019	Positive	RPR		31 weeks	4	Negative			Facility		Married	Unavailable		1	2			Female					No	Yes	Missing	Yes
91	Chainda Urban Health Center	26				18/08/2018	18/08/2018	1/1/1900				1	1/1/1900	Positive	RPR			2	Positive		Yes			Married				1								No	Yes	Yes	Yes		18/08/2018
92	Chainda Urban Health Center	21				27/03/2018	27/03/2018	13/01/2018					20/10/2018	Positive	RPR			1	Positive					Married				0								No	Yes	Missing	Yes
93	Chawama 1st Level Hospital	22	Live birth	2600	Missing	5/7/2019	5/7/2019	16/03/2019			24/01/2020		23/12/2019	Positive	RPR		44weeks/6days	2	Negative			Facility		Married	Unavailable		1	1			Female					No	Yes	Missing	Yes
94	Chawama 1st Level Hospital	25	Live birth	2500	Missing	25/07/2018	25/07/2018	10/1/2018			28/10/2018		17/10/2018	Positive	RPR		41wweeks	3	Negative			Facility		Married	Unavailable		1	2			Female					No	Yes	Missing	Yes
95	Chawama 1st Level Hospital	22				13/02/2019	13/02/2019	27/06/2018					4/4/2019	Positive	RPR			1	Positive		No			Married				0								No	Yes	Missing	Yes
96	Chawama 1st Level Hospital	22	Live birth	3100	Missing	3/8/2018	3/8/2018	11/5/2018			28/01/2019	3	18/02/2019	Positive	RPR		37Weeks/3days	1	Negative		Yes	Facility		Married	No		1	0			Female					No	Yes	Missing	Yes		3/8/2018
97	Chawama 1st Level Hospital	22	Live birth	1800	Missing	29/10/2018	29/10/2018	10/7/2018			8/4/2019	3	17/04/2019	Positive	RPR		38weeks/5days	1	Negative		Yes	Facility		Married	No		2	0			Female	1900	Missing	No	Female	No	Yes	Missing	Yes		29/10/2018		Live birth
98	Chawama 1st Level Hospital	23				5/11/2018	5/11/2018	17/04/2018				3	24/01/2019	Positive	RPR			2	Negative		Yes			Married				1								No	Yes	Missing	Yes		5/11/2018
99	Chawama 1st Level Hospital	26	Live birth	999	Missing	4/4/2019	4/4/2019	19/12/2018			26/08/2019		26/09/2019	Positive	RPR		36weeks	3	Positive			Facility		Married	No		1	2			Male					No	Yes	Missing	No
100	Chawama 1st Level Hospital	38	Live birth	2700	Missing	24/08/2018	24/08/2018	17/01/2018			6/10/2018		23/10/2018	Positive	RPR		38weeks/3days	4	Negative			Facility		Married	Unavailable		1	3			Male					No	Yes	Missing	Yes
101	Chawama 1st Level Hospital	37	Live birth	2700	Missing	10/8/2018	10/8/2018	7/6/2018			27/01/2019	3	14/03/2019	Positive	RPR		33weeks/3days	4	Positive		Yes	Facility		Married	No		1	5			Male					No	Yes	Missing	No		10/8/2018
102	Chawama 1st Level Hospital	28				30/11/2018	30/11/2018	14/07/2018					21/04/2019	Positive	RPR			3	Positive					Married				2								No	Yes	Missing	No
103	Chawama 1st Level Hospital	23	Live birth	3000	Missing	8/8/2018	8/8/2018	8/4/2018			10/1/2019	3	15/01/2019	Positive	RPR		39weeks/2days	1	Negative		Yes	Facility		Single	No		1	0			Female					No	Yes	Missing	Yes		8/8/2018
104	Chawama 1st Level Hospital	39	Live birth	2900	Missing	22/08/2018	22/08/2018	22/02/2018			4/11/2018		29/11/2018	Positive	RPR		36weeks/3days	5	Negative			Facility		Married	No		1	1			Male					No	Yes	Missing	Yes
105	Chawama 1st Level Hospital	28	Live birth	3100		19/07/2018	19/07/2018	10/7/2018			23/10/2018	3	17/10/2018	Positive	RPR		40weeks	4	Negative		Yes	Facility	Married	Married	No		1	2			Female					No	Yes	Missing	Yes		19/07/2018
106	Chawama 1st Level Hospital	35				20/08/2018	20/08/2018	5/4/2018				3	12/1/2019	Positive	RPR			2	Positive		Yes			Married				1								No	Yes	Missing	Yes		20/08/2018
107	Chawama 1st Level Hospital	25	Live birth	3200	Missing	20/08/2018	20/08/2018	9/5/2018			13/02/2019	3	16/02/2019	Positive	RPR		39weeks/3days	3	Positive		Yes	Facility		Married	No		1	2			Female					No	Yes	Missing	Yes		22/08/2018
108	Chawama 1st Level Hospital	35				3/9/2018	3/9/2018	28/06/2018				3	5/4/2019	Positive	RPR			8	Positive		Yes			Married				3								No	Yes	Missing	No		3/9/2018
109	Chawama 1st Level Hospital	24				29/08/2018	29/08/2018	1/6/2018				3	8/3/2019	Positive	RPR			2	Negative		Yes			Married				0								No	Yes	Missing	Yes		29/08/2018
110	Chawama 1st Level Hospital	37	Live birth	2700	Missing	15/07/2019	15/07/2019	1/1/2019			21/11/2019		24/10/2019	Positive	RPR		42weeks/4days	5	Positive			Facility		Married	Unavailable		1	4			Female					No	Yes	Missing	No
111	Chawama 1st Level Hospital	21	Live birth	999	Missing	5/3/2019	5/3/2019	12/8/2018			1/4/2019		12/5/2019	Positive	RPR		35weeks	2	Positive			Home		Married	Unavailable		1	1			Female					No	Yes	Missing	Yes
112	Chawama 1st Level Hospital	25	Live birth	1000	Missing	10/10/2018	10/10/2018	10/6/2018			3/3/2019	3	17/03/2019	Positive	RPR		38weeks	1	Positive		Yes	Facility		Married	No		1	0			Female					No	Yes	Missing	Yes		10/10/2018
113	Chawama 1st Level Hospital	25	Live birth	2800	Missing	14/02/2019	14/02/2019	4/11/2018			29/07/2019	3	11/8/2019	Positive	RPR		38weeks	1	Negative		Yes	Facility		Married	Unavailable		1	0			Male					No	Yes	Missing	Yes		15/02/2019
114	Chawama 1st Level Hospital	21	Live birth	3600	Missing	23/09/2019	23/09/2019	20/06/2019			26/03/2020		27/03/2019	Positive	RPR		39weeks	1	Negative			Facility		Single	Unavailable		1	0			Female					No	Yes	Missing	Yes
115	Chawama 1st Level Hospital	29	Live birth	3500	Missing	30/08/2018	30/08/2018	20/03/2018			9/10/2018	3	27/12/2018	Positive	RPR		29weeks	1	Positive		Yes	Facility		Married	Unavailable		1	0			Male					No	Yes	Missing	No		30/08/2018
116	Chawama 1st Level Hospital	20				14/10/2018	14/10/2018	25/04/2018				3	2/2/2019	Positive	RPR			3	Negative		Yes			Married				1								No	Yes	Missing	Yes		14/10/2018
117	Chawama 1st Level Hospital	35	Live birth	3200	Missing	18/09/2018	18/09/2018	8/2/2018			26/11/2018	3	15/11/2018	Positive	RPR		41weeks/4days	4	Negative		Yes	Facility		Married	No		1	3			Male					No	Yes	Missing	Yes		18/09/2018
118	Chawama 1st Level Hospital	30				13/08/2018	13/08/2018	25/06/2018				3	2/4/2019	Positive	RPR			2	Positive		Yes			Married				1								No	Yes	Missing	No		13/08/2018
119	Chawama 1st Level Hospital	25	Live birth	3200	Missing	16/08/2019	16/08/2019	8/3/2019			14/12/2019		15/12/2019	Positive	RPR		40weeks/1day	2	Negative			Facility		Married	No		1	1			Male					No	Yes	Missing	Yes
120	Chawama 1st Level Hospital	33				7/9/2018	7/9/2018	8/3/2018				3	15/12/2018	Positive	RPR			4	Negative		Yes			Married				3								No	Yes	Missing	Yes		9/9/2018
121	Chawama 1st Level Hospital	22				8/10/2018	8/10/2018	13/05/2018				3	20/02/2019	Positive	RPR			2	Negative					Married				1								No	Yes	Missing	Yes		8/10/2018
122	Chawama 1st Level Hospital	29				10/9/2018	10/9/2018	1/5/2018				3	8/2/2019	Positive	RPR			2	Positive		Yes			Married				1								No	Yes	Missing	Yes		10/9/2018
123	Chawama 1st Level Hospital	31	Live birth	3200	Missing	5/2/2019	5/2/2019	1/1/1900			8/6/2019	1	1/1/1900	Positive	RPR		999	5	Positive		Yes	Facility		Married	Unavailable		1	4			Female					No	Yes	Missing	No		5/4/2019
124	Chawama 1st Level Hospital	25				14/06/2019	14/06/2019	20/10/2018					27/07/2019	Positive	RPR			2	Negative					Married				1								No	Yes	Missing	Yes
125	Chawama 1st Level Hospital	36	Live birth	3200	Missing	13/08/2018	13/08/2018	10/2/2018			24/11/2018	3	17/11/2018	Positive	RPR		999	6	Negative		Yes	Facility		Married	Unavailable		1	5			Male					No	Yes	Missing	Yes		13/08/2018
126	Chawama 1st Level Hospital	30	Live birth	3500	Missing	28/08/2019	28/08/2019	24/02/2019			5/12/2019	3	1/12/2019	Positive	RPR		40weeks/4days	3	Unknown		Yes	Facility		Married	No		1	0			Female					No	Yes	Missing	No		28/08/2019
127	Chawama 1st Level Hospital	18	Live birth	3200	Missing	20/09/2018	20/09/2018	4/6/2018			29/03/2019	3	11/3/2019	Positive	RPR		40weeks	1	Negative		Yes	Facility		Single	No		1	0			Male					No	Yes	Missing	Yes		20/09/2018
128	Chawama 1st Level Hospital	36	Live birth	2900	Missing	7/8/2019	7/8/2019	25/05/2019			20/03/2020		2/3/2020	Positive	RPR		42weeks/6days	5	Negative			Facility		Missing record	No		1	4			Female					No	Yes	Missing	Yes
129	Chawama 1st Level Hospital	19	Live birth	3500	Missing	6/3/2019	6/3/2019	22/10/2018			8/7/2019		26/06/2019	Positive	RPR		41weeks/2days	2	Negative			Facility		Married	Unavailable		1	0			Female					No	Yes	Missing	Yes
130	Chawama 1st Level Hospital	29				6/9/2018	6/9/2018	20/04/2018				3	27/01/2019	Positive	RPR			2	Positive		Yes			Married				1								No	Yes	Missing	No		6/9/2018
131	Chawama 1st Level Hospital	21				28/08/2018	28/08/2018	5/5/2018				3	5/2/2019	Positive	RPR			3	Positive		Yes			Married				2								No	Yes	Missing	Yes		28/08/2018
132	Chawama 1st Level Hospital	19				16/07/2019	16/07/2019	26/02/2019		25/09/2019			5/12/2019	Positive	RPR			1	Negative		No			Married				0	Positive	RPR						Yes	Yes	Missing	Yes
133	Chawama 1st Level Hospital	29	Live birth	3500		11/4/2019	11/4/2019	20/12/2018			23/09/2019		27/09/2019	Positive	RPR		40weeks/1day	4	Negative			Facility		Married	Unavailable		1	3			Female					No	Yes	Missing	Yes
134	Chawama 1st Level Hospital	23	Live birth	2700	Missing	4/9/2018	4/9/2018	13/02/2018			22/11/2018	3	22/11/2018	Positive	RPR		39weeks/6days	3	Positive		Yes	Facility		Married	Unavailable		1	3			Female					No	Yes	Missing	No		4/9/2018
135	Chawama 1st Level Hospital	27	Live birth	3200	Missing	14/08/2019	14/08/2019	6/3/2019			9/1/2020		13/12/2019	Positive	RPR		44weeks/1day	1	Positive			Facility		Married	Unavailable		1	0			Female					No	Yes	Missing	No
136	Chawama 1st Level Hospital	24	Live birth	2300	Missing	5/11/2018	5/11/2018	25/08/2018			8/4/2019		1/6/2019	Positive	RPR		32weeks/2days	4	Negative			Facility		Married	No		1	2			Male					No	Yes	Missing	Yes
137	Chawama 1st Level Hospital	26	Live birth	2200	Missing	4/9/2018	4/9/2018	4/5/2018			14/02/2019	3	11/12/2018	Positive	RPR		40weeks/2days	4	Positive		Yes	Facility		Married	No		1	1			Female					No	Yes	Missing	No		4/9/2018
138	Chawama 1st Level Hospital	23				2/10/2018	2/10/2018	5/6/2018				3	12/3/2019	Positive	RPR			1	Positive		Yes			Married				0								No	Yes	Missing	No		2/10/2018
139	Chawama 1st Level Hospital	23	Live birth	3200	Missing	1/3/2019	1/3/2019	8/10/2018			23/07/2019	3	15/07/2019	Positive	RPR		41weeks/1day	2	Negative		Yes	Facility		Married	No		1	1			Male					No	Yes	Missing	Yes		1/3/2019
140	Chawama 1st Level Hospital	25	Live birth	2500	Missing	20/08/2018	20/08/2018	22/02/2018			11/11/2018	3	29/11/2018	Positive	RPR		37weeks/3days	2	Negative		Yes	Home		Married	No		1	1			Female					No	Yes	Missing	Yes		20/08/2018
141	Chawama 1st Level Hospital	30				10/10/2018	10/10/2018	24/06/2018				3	1/4/2019	Positive	RPR			7	Negative		Yes			Married				6								No	Yes	Missing	Yes		10/10/2018
142	Chawama 1st Level Hospital	23				29/10/2018	29/10/2018	18/07/2018				3	25/04/2019	Positive	RPR			2	Negative		Yes			Married				1								No	Yes	Missing	Yes		29/10/2018
143	Chawama 1st Level Hospital	30	Live birth	2600		19/07/2018	19/07/2018	5/3/2018			4/12/2018	1	12/12/2018	Positive	RPR		35weeks	5	Negative		Yes	Facility	married	Married	Unavailable		1	2			Female					No	Yes	Missing	Yes		19/07/2018
144	Chawama 1st Level Hospital	27				30/07/2018	30/07/2018	6/5/2018					13/02/2019	Positive	RPR			4	Negative					Married				3								No	Yes	Missing	Yes
145	Chawama 1st Level Hospital	25	Live birth	2000	Missing	6/3/2019	6/3/2019	16/11/2018			3/7/2019		23/07/2019	Positive	RPR		37weeks/1 day	4	Positive			Facility		Married	No		1	2			Female					No	Yes	Missing	No
146	Chawama 1st Level Hospital	25	Live birth	3000	Missing	10/9/2018	10/9/2018	3/3/2018			31/01/2019	3	10/12/2018	Positive	RPR		999	2	Negative		Yes	Facility		Married	No		1	1			Female					No	Yes	Missing	Yes		10/9/2018
147	Chawama 1st Level Hospital	32	Live birth	3000	Missing	20/07/2018	20/07/2018	5/12/2017			25/09/2018		12/9/2018	Positive	RPR		40weeks	3	Positive			Facility	Married	Married	Unavailable		1	2			Female					No	Yes	Missing	No
148	Chawama 1st Level Hospital	34	Live birth	2800	Missing	20/08/2018	20/08/2018	5/5/2018			22/02/2019	3	12/2/2018	Positive	RPR		41weeks/6days	5	Negative		Yes	Facility		Missing record	No		1	4			Male					No	Yes	Missing	Yes		20/08/2018
149	Chawama 1st Level Hospital	19	Live birth	2500	Missing	7/5/2019	7/5/2019	27/01/2019			23/10/2019		3/11/2019	Positive	RPR		38weeks/3days	1	Negative			Facility		Married	Unavailable		1	2			Male					No	Yes	Missing	Yes
150	Chawama 1st Level Hospital	31	Live birth	3100	Missing	3/8/2018	3/8/2018	15/02/2018			15/12/2018	3	22/11/2018	Positive	RPR		999	4	Negative		Yes	Home		Married	No		1	1			Female					No	Yes	Missing	Yes		3/8/2018
151	Chawama 1st Level Hospital	28	Live birth	2500	Missing	4/6/2019	4/6/2019	1/1/1900		31/07/2019	23/10/2019		1/1/1900	Positive	RPR		999	2	Negative		No	Facility		Married	Unavailable		1	1	Positive	RPR	Male					Yes	Yes	Missing	Yes
152	Chawama 1st Level Hospital	18	Live birth	2900	Missing	29/08/2019	29/08/2019	2/4/2019		29/11/2019	15/01/2020		9/1/2020	Positive	RPR		40weeks/6days	1	Negative			Facility		Single	No		1	0	Positive	RPR	Male					Yes	Yes	Missing	Yes
153	Chawama 1st Level Hospital	26	Live birth	4100	Missing	9/9/2019	9/9/2019	1/1/1900			21/01/2020		1/1/1900	Positive	RPR		999	3	Positive			Facility		Married	Unavailable		1	2			Male					No	Yes	Missing	No
154	Chawama 1st Level Hospital	37				2/10/2018	2/10/2018	10/4/2018				3	17/01/2019	Positive	RPR			2	Positive		Yes			Married				1								No	Yes	Missing	No		2/10/2018
155	Chawama 1st Level Hospital	22	Live birth	3000	Missing	7/3/2019	7/3/2019	1/12/2018			23/06/2019		8/9/2019	Positive	RPR		29weeks/1day	2	Negative			Home		Married	Unavailable		1	1			Female					No	Yes	Missing	Yes
156	Chawama 1st Level Hospital	34				3/10/2018	3/10/2018	6/5/2018				3	13/02/2019	Positive	RPR			3	Negative		Yes			Married				2								No	Yes	Missing	Yes		3/10/2018
157	Chawama 1st Level Hospital	28	Live birth	2500	Missing	4/4/2019	4/4/2019	9/10/2018			9/7/2019		16/07/2019	Positive	RPR		39weeks	3	Negative			Facility		Married	Unavailable		1	2			Male					No	Yes	Missing	Yes
158	Chawama 1st Level Hospital	27				20/09/2018	20/09/2018	1/2/2018					8/11/2018	Positive	RPR			3	Negative		Yes			Married				2								No	Yes	Missing	Yes		20/09/2018
159	Chawama 1st Level Hospital	32				16/10/2018	16/10/2018	1/6/2018				3	8/3/2019	Positive	RPR			4	Negative		Yes			Married				3								No	Yes	Missing	Yes		16/10/2018
160	Chawama 1st Level Hospital	16	Live birth	2900	Missing	1/8/2019	1/8/2019	5/4/2019		14/09/2019	23/12/2019		12/1/2020	Positive	RPR		37weeks/3days	1	Negative			Facility		Single	Unavailable		1	0	Positive	RPR	Male					Yes	Yes	Missing	Yes
161	Chawama 1st Level Hospital	25				11/10/2018	11/10/2018	8/5/2018				3	15/02/2019	Positive	RPR			1	Positive		Yes			Married				0								No	Yes	Missing	Yes		11/10/2018
162	Chawama 1st Level Hospital	20	Live birth	2900	Missing	8/8/2019	8/8/2019	3/5/2019			17/12/2019		16/02/2020	Positive	RPR		32weeks/4days	1	Negative			Facility		Single	Unavailable		1	0			Male					No	Yes	Missing	Yes
163	Chawama 1st Level Hospital	34	Live birth	3500	Missing	26/10/2018	26/10/2018	26/07/2018			12/4/2019	3	2/5/2019	Positive	RPR		37weeks/1day	5	Positive		Yes	Facility		Married	No		1	1			Female					No	Yes	Missing	No		26/10/2018
164	Chawama 1st Level Hospital	27	Live birth	2500	Missing	14/06/2019	14/06/2019	3/12/2018			12/9/2019		10/9/2019	Positive	RPR		40weeks/2days	4	Negative			Facility		Married	Unavailable		1	3			Male					No	Yes	Missing	Yes
165	Chawama 1st Level Hospital	26	Live birth	3100	Missing	16/04/2019	16/04/2019	4/1/2019			7/10/2019		11/10/2019	Positive	RPR		39weeks/3days	2	Negative			Facility		Married	Unavailable		1	0			Female					No	Yes	Missing	Yes
166	Chawama 1st Level Hospital	19	Live birth	3400	Missing	14/08/2018	14/08/2018	5/3/2018			27/12/2018	3	12/12/2018	Positive	RPR		42weeks	2	Positive	MCH	Yes	Facility		Married	Unavailable		1	1			Male					No	Yes	Yes	Yes		14/08/2018
167	Chawama 1st Level Hospital	35	Live birth	2800	Missing	19/08/2019	19/08/2019	24/01/2019			15/11/2019		31/10/2019	Positive	RPR		42weeks/1day	8	Positive			Facility		Married	No		1	5			Female					No	Yes	Missing	No
168	Chawama 1st Level Hospital	999	Live birth	2400	Missing	8/8/2019	8/8/2019	1/1/1900			11/1/2020		1/1/1900	Positive	RPR		999	6	Positive			Facility		Married	Unavailable		1	3			Male					No	Yes	Missing	Yes
169	Chawama 1st Level Hospital	36				28/09/2018	28/09/2018	18/04/2018		1/11/2018		3	25/01/2019	Positive	RPR			4	Positive		No			Married				3	Positive	RPR						Yes	Yes	Missing	No		28/09/2018
170	Chawama 1st Level Hospital	30	Live birth	3500	Missing	6/3/2019	6/3/2019	1/1/1900			24/07/2019	3	1/1/1900	Positive	RPR		999	2	Negative	MCH	Yes	Facility		Married	No		1	1			Male					No	Yes	Yes	Yes		7/3/2019
171	Chawama 1st Level Hospital	26				16/08/2019	16/08/2019	1/1/1900					1/1/1900	Positive	RPR			3	Positive					Married				1								No	Yes	Missing	No
172	Chawama 1st Level Hospital	38	Live birth	2700	Missing	8/10/2018	8/10/2018	27/03/2018			17/11/2018	3	3/1/2019	Positive	RPR		33weeks/4days	5	Negative		Yes	Home		Married	Unavailable		1	3			Male					No	Yes	Missing	Yes		8/10/2018
173	Chawama 1st Level Hospital	33	Live birth	2800	Missing	13/03/2019	13/03/2019	16/09/2018			13/05/2019		23/06/2019	Positive	RPR		34weeks/1day	4	Positive			Facility		Married	No		1	3			Female					No	Yes	Missing	Yes
174	Chawama 1st Level Hospital	21	Live birth	2800	Missing	18/09/2019	18/09/2019	2/4/2019			20/01/2020		9/1/2020	Positive	RPR		37weeks/3days	1	Negative			Facility		Married	No		1	0			Female					No	Yes	Missing	Yes
175	Chawama 1st Level Hospital	28				9/5/2019	9/5/2019	16/10/2018					23/07/2019	Positive	RPR			2	Negative					Married				1								No	Yes	Missing	Yes
176	Chawama 1st Level Hospital	19				25/09/2018	25/09/2018	18/06/2018				3	22/03/2019	Positive	RPR			1	Negative		Yes			Married				0								No	Yes	Missing	Yes		25/09/2018
177	Chawama 1st Level Hospital	32	Live birth	3000	Missing	10/8/2018	10/8/2018	9/2/2018			18/11/2018	3	16/11/2018	Positive	RPR		40weeks/2days	8	Positive		Yes	Facility		Married	Unavailable		1	3			Female					No	Yes	Missing	No		10/8/2018
178	Chawama 1st Level Hospital	38	Live birth	2900	Missing	26/09/2018	26/09/2018	5/4/2018			20/12/2018	3	12/1/2019	Positive	RPR		36weeks	5	Positive		Yes	Facility		Married	Unavailable		1	4			Male					No	Yes	Missing	No		26/09/2018
179	Chawama 1st Level Hospital	26	Live birth	2500	Missing	5/9/2018	5/9/2018	22/03/2018			21/11/2018	3	29/12/2018	Positive	RPR		34weeks/6days	8	Positive	MCH	Yes	Facility		Married	No		1	7			Female					No	Yes	Yes	No		5/9/2018
180	Chawama 1st Level Hospital	25				6/5/2019	6/5/2019	10/12/2018					17/09/2019	Positive	RPR			2	Positive					Married				1								No	Yes	Missing	Yes
181	Chawama 1st Level Hospital	36				14/08/2018	14/08/2018	1/1/1900					1/1/1900	Positive	RPR			6	Negative					Married				5								No	Yes	Missing	Yes
182	Chawama 1st Level Hospital	30				3/10/2018	3/10/2018	4/4/2018				3	11/1/2019	Positive	RPR			3	Negative		Yes			Married				2								No	Yes	Missing	Yes		3/10/2018
183	Chawama 1st Level Hospital	18				11/4/2019	11/4/2019	1/1/1900					1/1/1900	Positive	RPR			1	Negative					Single				0								No	Yes	Missing	Yes
184	Chawama 1st Level Hospital	28				14/08/2018	14/08/2018	14/02/2018					22/11/2018	Positive	RPR			6	Positive					Married				4								No	Yes	Missing	No
185	Chawama 1st Level Hospital	25				5/4/2019	5/4/2019	25/10/2018					1/8/2019	Positive	RPR			1	Negative					Married				0								No	Yes	Missing	Yes
186	Chawama 1st Level Hospital	32	Live birth	2800	Missing	2/10/2018	2/10/2018	1/1/1900			24/03/2020	3	1/1/1900	Positive	RPR		999	5	Positive		Yes	Facility		Married	No		1	4			Female					No	Yes	Missing	No		2/10/2018
187	Chawama 1st Level Hospital	34	Live birth	3200	Missing	29/08/2018	29/08/2018	22/03/2018			11/2/2019	3	29/12/2018	Positive	RPR		999	4	Negative		Yes	Facility		Married	No		1	3			Male					No	Yes	Missing	Yes		29/08/2018
188	Chawama 1st Level Hospital	20	Live birth	3100	Missing	5/7/2019	5/7/2019	29/01/2019			22/10/2019		3/11/2019	Positive	RPR		38weeks	2	Negative			Facility		Married	Unavailable		1	1			Male					No	Yes	Missing	Yes
189	Chawama 1st Level Hospital	28				19/08/2019	19/08/2019	26/03/2019					2/1/2020	Positive	RPR			3	Negative					Married				2								No	Yes	Missing	Yes
190	Chawama 1st Level Hospital	32	Live birth	1900	Missing	30/07/2018	30/07/2018	26/02/2018			18/11/2018		7/12/2018	Positive	RPR		37weeks/ 6days	3	Positive			Facility		Married	No		2	2			Female	1900	Missing	No	Female	No	Yes	Missing	No				Live birth
191	Chawama 1st Level Hospital	26	Live birth	4000	Missing	12/2/2019	12/2/2019	3/9/2018			21/06/2019	3	10/6/2019	Positive	RPR		41weeks/4days	1	Negative		Yes	Facility		Married	Unavailable		1	0			Male					No	Yes	Missing	Yes		12/2/2019
192	Chawama 1st Level Hospital	25				2/11/2018	2/11/2018	20/06/2018				3	27/03/2019	Positive	RPR			2	Positive		Yes			Married				1								No	Yes	Missing	Yes		2/11/2018
193	Chawama 1st Level Hospital	40	Live birth	2800	Missing	14/02/2019	14/02/2019	13/11/2018			27/08/2019	3	21/08/2019	Positive	RPR		40weeks/6days	3	Positive		Yes	Facility		Married	No		1	1			Male					No	Yes	Missing	No		15/02/2019
194	Chawama 1st Level Hospital	27	Live birth	2200	Missing	27/03/2019	27/03/2019	20/10/2018			8/7/2019		27/07/2019	Positive	RPR		37weeks/2days	3	Negative			Facility		Married	Unavailable		1	2			Female					No	Yes	Missing	Yes
195	Chawama 1st Level Hospital	24	Live birth	2700	Missing	23/08/2019	23/08/2019	8/2/2019			11/11/2019	3	13/11/2019	Positive	RPR		39weeks/5days	3	Negative		Yes	Facility		Married	Unavailable		1	2			Male					No	Yes	Missing	Yes		27/08/2019
196	Chawama 1st Level Hospital	28	Live birth	3200	Missing	5/11/2018	5/11/2018	11/6/2018			14/03/2019	3	18/03/2019	Positive	RPR		39weeks/4days	4	Positive		Yes	Facility		Married	No		1	2			Male					No	Yes	Missing	No		5/11/2018
197	Chawama 1st Level Hospital	27	Live birth	2000	Missing	1/4/2019	1/4/2019	27/02/2019			29/09/2019	1	4/12/2019	Positive	RPR		30weeks/4days	1	Negative		Yes	Facility		Married	Unavailable		1	0			Female					No	Yes	Missing	Yes		2/4/2019
198	Chawama 1st Level Hospital	26	Live birth	2600	Missing	9/9/2019	9/9/2019	6/5/2019			8/1/2020		13/02/2020	Positive	RPR		35weeks	4	Negative			Facility		Married	Unavailable		1	3			Female					No	Yes	Missing	Yes
199	Chawama 1st Level Hospital	22				8/8/2019	8/8/2019	10/4/2019					17/01/2020	Positive	RPR			1	Missing record					Missing record				0								No	Yes	Missing	Unkown
200	Chawama 1st Level Hospital	31	Live birth	3100	Missing	20/11/2018	20/11/2018	26/06/2018			24/02/2019	3	3/4/2019	Positive	RPR		34weeks/5days	4	Positive		Yes	Facility		Married	No		1	2			Female					No	Yes		Yes		20/11/2018
201	Chawama 1st Level Hospital	29				24/08/2018	24/08/2018	15/05/2018				3	22/02/2019	Positive	RPR			3	Positive		Yes			Married				2								No	Yes	Missing	No		24/08/2018
202	Chawama 1st Level Hospital	41	Live birth	3000	Missing	19/09/2018	19/09/2018	28/02/2018			24/11/2018	3	5/2/2019	Positive	RPR		38weeks/3days	8	Negative		Yes	Facility		Married	No		1	7			Male					No	Yes	Missing	Yes		19/09/2018
203	Chawama 1st Level Hospital	30	Live birth	3400	Missing	15/08/2018	15/08/2018	3/2/2018			7/12/2018	3	10/11/2018	Positive	RPR		999	4	Negative		Yes	Home		Married	No		1	3			Male					No	Yes	Missing	Yes		15/08/2018
204	Chawama 1st Level Hospital	24				4/3/2019	4/3/2019	26/10/2018					3/8/2019	Positive	RPR			3	Negative		No			Married				2								No	Yes	Missing	Yes
205	Chawama 1st Level Hospital	23				19/10/2018	19/10/2018	29/05/2018				3	7/3/2019	Positive	RPR			3	Positive		Yes			Married				2								No	Yes	Missing	No		19/10/2018
206	Chawama 1st Level Hospital	21				7/9/2018	7/9/2018	26/04/2018				3	3/2/2019	Positive	RPR			1	Negative		Yes			Married				0								No	Yes	Missing	Yes		7/9/2018
207	Chawama 1st Level Hospital	39	Live birth	3499	Missing	20/08/2018	20/08/2018	10/1/2018			29/10/2018	3	17/10/2018	Positive	RPR		38weeks	3	Negative		Yes	Facility		Married	Yes		1	2			Female					No	Yes	Missing	Yes		20/08/2018
208	Chawama 1st Level Hospital	23	Live birth	2300	Missing	23/09/2019	23/09/2019	25/06/2019			17/02/2020		1/4/2020	Positive	RPR		27weeks/3days	2	Negative			Home		Married	Unavailable		1	1			Female					No	Yes	Missing	Yes
209	Chawama 1st Level Hospital	29				3/9/2018	3/9/2018	25/05/2018		1/10/2018		3	27/02/2019	Positive	RPR	3		4	Negative		Yes			Married				3	Negative	RPR						Yes	Yes	Missing	Yes		3/9/2018	1/9/2018
210	Chawama 1st Level Hospital	22				10/9/2018	10/9/2018	6/6/2018				3	13/03/2019	Positive	RPR			2	Negative		Yes			Married				1								No	Yes	Missing	Yes		10/9/2018
211	Chawama 1st Level Hospital	27	Live birth	2500	Missing	7/5/2019	7/5/2019	18/11/2018			14/08/2019		22/08/2019	Positive	RPR		38weeks/3days	3	Negative			Facility		Married	Unavailable		1	2			Male					No	Yes	Missing	Yes
212	Chawama 1st Level Hospital	26	Live birth	3500	Missing	13/09/2019	13/09/2019	3/3/2019			21/12/2019		10/12/2019	Positive	RPR		41weeks/4days	3	Negative			Facility		Married	No		1	1			Female					No	Yes	Missing	Yes
213	Chawama 1st Level Hospital	35	Live birth	3500	Missing	19/08/2019	19/08/2019	26/02/2019			16/10/2019		5/12/2019	Positive	RPR		33weeks/1day	4	Negative			Facility		Married	Unavailable		1	3			Male					No	Yes	Missing	Yes
214	Chawama 1st Level Hospital	32	Live birth	3500	Missing	20/08/2019	20/08/2019	18/04/2019			20/01/2020		25/01/2020	Positive	RPR		39weeks/2days	6	Negative			Facility		Married	Unavailable		1	3			Male					No	Yes	Missing	Yes
215	Chawama 1st Level Hospital	23				12/12/2018	12/12/2018	1/1/1900				3	1/1/1900	Positive	RPR			2	Negative		Yes			Married				1								No	Yes	Missing	Yes		12/12/2018
216	Chawama 1st Level Hospital	24	Live birth	3000	Missing	27/08/2019	27/08/2019	27/02/2019			7/11/2019		6/12/2019	Positive	RPR		36weeks/1day	2	Negative			Facility		Missing record	Unavailable		1	1			Female					No	Yes	Missing	Yes
217	Chawama 1st Level Hospital	35	Live birth	3300	Missing	6/9/2019	6/9/2019	2/4/2019			19/12/2019	1	9/1/2020	Positive	RPR		36weeks	4	Negative		Yes	Facility		Married	Unavailable		1	3			Female					No	Yes	Missing	Yes		6/9/2019
218	Chawama 1st Level Hospital	999				24/08/2018	24/08/2018	1/1/1900				3	1/1/1900	Positive	RPR			999	Positive		Yes			Missing record				999								No	Yes	Missing	Yes		24/08/2018
219	Chawama 1st Level Hospital	34	Live birth	2600	Missing	11/3/2019	11/3/2019	14/09/2018			10/6/2019		21/06/2019	Positive	RPR		38weeks/3days	6	Negative			Facility		Married	No		1	4			Male					No	Yes	Missing	Yes
220	Chawama 1st Level Hospital	28	Live birth	3500	Missing	31/08/2018	31/08/2018	9/5/2018			25/01/2019	3	8/2/2019	Positive	RPR		38weeks	6	Negative		Yes	Facility	6	Married	No		1	2			Male					No	Yes	Missing	Yes		31/08/2018
221	Chawama 1st Level Hospital	35	Live birth	3000	Missing	10/8/2018	10/8/2018	14/02/2018			18/11/2018	3	21/11/2018	Positive	RPR		39weeks/4days	4	Negative		Yes	Facility		Married	No		1	3			Female					No	Yes	Missing	Yes		10/8/2018
222	Chawama 1st Level Hospital	22				15/10/2018	15/10/2018	1/1/1900				3	1/1/1900	Positive	RPR			2	Negative		Yes			Married				1								No	Yes	Missing	Yes		15/10/2018
223	Chawama 1st Level Hospital	30	Live birth	2900	Missing	10/8/2018	10/8/2018	27/05/2018			20/03/2019	3	5/3/2019	Positive	RPR		42 weeks/3days	2	Positive		Yes	Facility		Married	No		1	1			Female					No	Yes	Missing	No		10/8/2018
224	Chawama 1st Level Hospital	25				25/07/2018	25/07/2018	20/03/2018					27/12/2018	Positive	RPR			3	Positive					Married				2								No	Yes	Missing	Yes
225	Chawama 1st Level Hospital	30				15/10/2018	15/10/2018	21/04/2018					28/01/2019	Positive	RPR			3	Positive					Married				2								No	Yes	Missing	No
226	Chawama 1st Level Hospital	19	Live birth	3100	Missing	13/06/2019	13/06/2019	23/03/2019			20/12/2019		9/12/2019	Positive	RPR		41weeks/6days	1	Positive			Facility		Single	No		1	0			Female					No	Yes	Missing	No
227	Chawama 1st Level Hospital	30				6/3/2019	6/3/2019	5/7/2018					12/4/2019	Positive	RPR			1	Positive					Married				0								No	Yes	Missing	Yes
228	Chawama 1st Level Hospital	37	Live birth	3500	Missing	9/5/2019	9/5/2019	15/12/2018			22/10/2019		22/09/2019	Positive	RPR		999	4	Negative			Facility		Married	Unavailable		1	3			Male					No	Yes	Missing	Yes
229	Chawama 1st Level Hospital	38	Macerated stillbirth	1700	Missing	20/07/2018	20/07/2018	15/02/2018			23/09/2018		22/11/2018	Positive	RPR		31weeks/3days	5	Negative			Facility		Married	Yes		1	4			Female					No	Yes	Missing	Yes
230	Chawama 1st Level Hospital	38	Live birth	3000	Missing	8/8/2018	8/8/2018	14/03/2018			29/12/2018	1	21/12/2018	Positive	RPR		37 weeks	3	Negative		Yes	Facility		Married	No		1	2			Male					No	Yes	Missing	Yes		8/8/2018
231	Chawama 1st Level Hospital	24				21/08/2019	21/08/2019	29/03/2019					5/1/2020	Positive	RPR			2	Negative					Married				1								No	Yes	Missing	Yes
232	Chawama 1st Level Hospital	32	Live birth	2300	Missing	14/08/2018	14/08/2018	11/1/2018			18/11/2018		21/10/2018	Positive	RPR		999	5	Negative			Facility		Married	No		1	2			Female					No	Yes	Missing	Yes
233	Chawama 1st Level Hospital	29	Live birth	3500	Missing	24/06/2019	24/06/2019	22/11/2018			23/09/2019		29/08/2019	Positive	RPR		999	4	Positive			Facility		Married	Unavailable		1	3			Male					No	Yes	Missing	No
234	Chawama 1st Level Hospital	19	Live birth	3300	Missing	3/8/2018	3/8/2018	28/03/2018			21/01/2019	3	2/1/2019	Positive	RPR		999	1	Negative		Yes	Facility		Single	No		1	0			Female					No	Yes	Missing	Yes		3/8/2018
235	Chawama 1st Level Hospital	26				23/08/2018	23/08/2018	1/1/1900				3	1/1/1900	Positive	RPR			4	Positive		Yes			Married				3								No	Yes	Missing	No		23/08/2018
236	Chawama 1st Level Hospital	19				12/8/2019	12/8/2019	13/02/2019					20/11/2019	Positive	RPR			2	Negative					Married				1								No	Yes	Missing	Yes
237	Chawama 1st Level Hospital	23	Live birth	3500	Missing	10/8/2018	10/8/2018	15/04/2018			15/01/2019	3	22/01/2019	Positive	RPR		34weeks/6days	1	Negative		Yes	Facility		Married	No		1	0			Female					No	Yes	Missing	Yes		10/8/2018
238	Chawama 1st Level Hospital	28	Live birth	3600	Missing	18/07/2019	18/07/2019	15/02/2019			6/11/2019		22/11/2019	Positive	RPR		37weeks/5days	3	Negative			Facility		Married	Unavailable		1	2			Male					No	Yes	Missing	Yes
239	Chawama 1st Level Hospital	20	Live birth	3400	Missing	5/11/2018	5/11/2018	20/07/2018			8/4/2019	3	27/04/2019	Positive	RPR		37weeks	2	Negative		Yes	Facility		Married	No		1	0			Male					No	Yes	Missing	Yes		5/11/2018
240	Chawama 1st Level Hospital	17	Live birth	3100	Missing	31/08/2018	31/08/2018	17/04/2018			24/01/2019	3	24/01/2018	Positive	RPR		40weeks/2days	1	Negative		Yes	Facility		Married	Unavailable		1	0			Female					No	Yes	Missing	Yes		31/08/2018
241	Chawama 1st Level Hospital	22	Live birth	2900	Missing	13/03/2019	13/03/2019	12/1/2019			18/09/2019		19/10/2019	Positive	RPR		36weeks	3	Negative			Facility		Married	Unavailable		1	2			Male					No	Yes	Missing	Yes
242	Chawama 1st Level Hospital	20				22/10/2018	22/10/2018	8/4/2018				3	15/01/2019	Positive	RPR			1	Positive		Yes			Married				0								No	Yes	Missing	No		22/10/2018
243	Chawama 1st Level Hospital	25	Live birth	4000	Missing	6/3/2019	6/3/2019	15/12/2018			3/8/2019	3	22/09/2019	Positive	RPR		33weeks	3	Negative	MCH	Yes	Facility		Married	Unavailable		1	2			Female					No	Yes	Yes	Yes		7/3/2019
244	Chawama 1st Level Hospital	24	Live birth	2200	Missing	24/09/2018	24/09/2018	1/1/1900			30/12/2018		1/1/1900	Positive	RPR		999	2	Negative			Facility		Single	Unavailable		1	1			Male					No	Yes	Missing	Yes
245	Chawama 1st Level Hospital	29	Live birth	3200	Missing	16/07/2019	16/07/2019	15/03/2019			3/12/2019		22/12/2019	Positive	RPR		37weeks/4days	3	Positive			Facility		Married	Unavailable		1	0			Male					No	Yes	Missing	No
246	Chawama 1st Level Hospital	999				13/05/2019	13/05/2019	1/1/1900					1/1/1900	Positive	RPR			999	Negative					Missing record				999								No	Yes	Missing	Yes
247	Chawama 1st Level Hospital	25				5/3/2019	5/3/2019	1/1/1900				3	1/1/1900	Positive	RPR			5	Negative		Yes			Married				1								No	Yes	Missing	Yes		6/3/2019
248	Chawama 1st Level Hospital	25	Live birth	3100	Missing	4/10/2018	4/10/2018	3/5/2018			26/02/2019	3	10/2/2019	Positive	RPR		42weeks	4	Negative		Yes	Facility		Married	No		1	2			Male					No	Yes	Missing	Yes		4/10/2018
249	Chawama 1st Level Hospital	20	Live birth	2800	Missing	18/02/2019	18/02/2019	29/07/2018			1/5/2019		5/5/2019	Positive	RPR		39weeks/4days	2	Positive		No	Home		Married	No		1	1			Male						Yes	Missing	Yes
250	Chawama 1st Level Hospital	20				15/04/2019	15/04/2019	5/10/2018					12/7/2019	Positive	RPR			3	Negative					Single				2								No	Yes	Missing	Yes
251	Chawama 1st Level Hospital	21	Live birth	3200	Missing	4/4/2019	4/4/2019	20/10/2018			17/07/2019		27/07/2019	Positive	RPR		38weeks/4days	2	Negative			Facility		Married	Unavailable		1	1			Male					No	Yes	Missing	Yes
252	Chawama 1st Level Hospital	18				28/09/2018	28/09/2018	1/5/2018		2/11/2018		3	8/2/2019	Positive	RPR			1	Negative		No			Single				0	Positive	RPR						Yes	Yes	Missing	Yes		28/09/2018
253	Chawama 1st Level Hospital	26	Live birth	2500	Missing	15/02/2019	15/02/2019	29/10/2018			7/6/2019	3	17/08/2019	Positive	RPR		31weeks/4days	3	Positive		Yes	Facility		Married	Unavailable		1	1			Female					No	Yes	Missing	No		15/02/2019
254	Chawama 1st Level Hospital	35	Live birth	3200	Missing	4/7/2019	4/7/2019	4/11/2018			14/08/2019		11/8/2019	Positive	RPR		40weeks/3days	4	Negative			Facility		Married	No		1	3			Male					No	Yes	Missing	Yes
255	Chawama 1st Level Hospital	28	Live birth	3000	Missing	5/9/2018	5/9/2018	28/04/2018			18/12/2018	3	5/2/2019	Positive	RPR		33weeks/3days	5	Positive		Yes	Facility		Married	No		1	3			Female					No	Yes	Missing	No		5/9/2018
256	Chawama 1st Level Hospital	27	Live birth	3200	Missing	25/07/2018	25/07/2018	28/03/2018			14/01/2019		4/1/2019	Positive	RPR		41weeks	3	Positive			Facility		Married	No		1	2			Male					No	Yes	Missing	Yes
257	Chawama 1st Level Hospital	23				13/12/2018	13/12/2018	18/07/2018				3	25/04/2019	Positive	RPR			2	Negative		Yes			Married				1								No	Yes	Missing	Yes		13/12/2018
258	Chawama 1st Level Hospital	26	Live birth	2600	Missing	10/8/2018	10/8/2018	7/4/2018			1/1/2019	3	14/01/2019	Positive	RPR		38weeks/6days	4	Negative		Yes	Facility		Missing record	No		1	3			Male					No	Yes	Missing	Yes		10/8/2018
259	Chawama 1st Level Hospital	28	Live birth	3000	Missing	30/07/2018	30/07/2018	3/2/2018			29/09/2018		10/11/2018	Positive	RPR		36 Weeks	4	Negative			Facility		Single	Unavailable		1	3			Male					No	Yes	Missing	Yes
260	Chawama 1st Level Hospital	22	Live birth	3200	Missing	5/9/2018	5/9/2018	1/1/1900			15/01/2019	3	1/1/1900	Positive	RPR		999	1	Positive		Yes	Facility		Married	Unavailable		1	0			Female					No	Yes	Missing	Yes		5/9/2018
261	Chawama 1st Level Hospital	25	Live birth	2300	Missing	22/08/2018	22/08/2018	30/03/2018			2/1/2019	3	6/1/2019	Positive	RPR		39weeks/4days	1	Negative		Yes	Facility		Married	No		1	0			Male					No	Yes	Missing	Yes		22/08/2018
262	Chawama 1st Level Hospital	27	Live birth	3000	Missing	2/11/2018	2/11/2018	30/07/2018			10/5/2019	3	6/5/2019	Positive	RPR		40weeks/4days	3	Negative		Yes	Facility		Married	No		1	2			Male					No	Yes	Missing	Yes		2/11/2018
263	Chawama 1st Level Hospital	27				3/9/2018	3/9/2018	5/6/2018				3	12/3/2019	Positive	RPR			4	Negative		Yes			Married				3								No	Yes	Missing	Yes		3/9/2018
264	Chawama 1st Level Hospital	27	Live birth	2600	Missing	8/10/2018	8/10/2018	9/5/2018			10/2/2019	3	16/02/2019	Positive	RPR		39weeks/1day	2	Negative		Yes	Facility		Married	No		1	1			Female					No	Yes	Missing	No		8/10/2018
265	Chawama 1st Level Hospital	31	Live birth	2700	Missing	8/10/2018	8/10/2018	2/3/2018			31/01/2019	3	9/12/2018	Positive	RPR		999	1	Negative		Yes	Facility		Married	Unavailable		1	0			Male					No	Yes	Missing	Yes		8/10/2018
266	Chawama 1st Level Hospital	27	Live birth	3300	Missing	23/09/2019	23/09/2019	4/5/2019			3/1/2020		11/2/2020	Positive	RPR		35weeks	3	Positive			Facility		Married	Unavailable		1	2			Female					No	Yes	Missing	Yes
267	Chawama 1st Level Hospital	20				3/9/2019	3/9/2019	1/1/1900					1/1/1900	Positive	RPR			1	Positive					Married				0								No	Yes	Missing	Yes
268	Chawama 1st Level Hospital	23	Live birth	2500	Missing	6/9/2018	6/9/2018	16/04/2018			25/10/2018	1	23/01/2019	Positive	RPR		999	2	Negative		Yes	Facility		Married	No		1	1			Female					No	Yes	Missing	Yes		6/9/2018
269	Chawama 1st Level Hospital	18	Live birth	2700	Missing	26/08/2019	26/08/2019	6/1/2019			18/10/2019	3	15/10/2019	Positive	RPR		40weeks/3days	1	Negative		Yes	Facility		Single	Unavailable		1	0			Female					No	Yes	Missing	Yes		26/08/2019
270	Chawama 1st Level Hospital	28				4/10/2018	4/10/2018	1/5/2018				3	8/2/2019	Positive	RPR			3	Negative		Yes			Married				2								No	Yes	Missing	Yes		4/10/2018
271	Chawama 1st Level Hospital	27	Live birth	3400	Missing	5/11/2018	5/11/2018	28/06/2018			6/4/2019	3	5/4/2019	Positive	RPR		40weeks/1day	3	Negative		Yes	Facility		Married	No		2	2			Male	3000	Missing	No	Male	No	Yes	Missing	Yes		5/11/2018		Live birth
272	Chawama 1st Level Hospital	22				14/08/2018	14/08/2018	27/04/2018				3	3/2/2019	Positive	RPR			2	Negative		Yes			Married				1								No	Yes	Missing	No		14/08/2018
273	Chawama 1st Level Hospital	25	Live birth	2700	Missing	27/08/2018	27/08/2018	28/05/2018			5/1/2019	3	27/02/2019	Positive	RPR		31weeks/5days	2	Positive		Yes	Facility		Married	Unavailable		1	1			Male					No	Yes	Missing	No		27/08/2018
274	Chawama 1st Level Hospital	27				13/05/2019	13/05/2019	10/1/2019		13/06/2019			17/10/2019	Positive	RPR			3	Negative					Married				2	Positive	RPR						Yes	Yes	Missing	Yes
275	Chawama 1st Level Hospital	32	Live birth	2600	Missing	7/8/2018	7/8/2018	10/3/2018			25/11/2018	3	17/12/2018	Positive	RPR		37weeks	3	Positive		Yes	Facility		Married	No		1	2			Female					No	Yes	Missing	No		7/8/2018
276	Chawama 1st Level Hospital	41				19/10/2018	19/10/2018	15/06/2018				3	22/03/2018	Positive	RPR			7	Positive		Yes			Married				6								No	Yes	Missing	No		19/10/2018
277	Chawama 1st Level Hospital	26				18/12/2018	18/12/2018	9/8/2018				3	16/05/2019	Positive	RPR			3	Negative		No			Married				2								No	Yes	Missing	Yes		18/12/2018
278	Chawama 1st Level Hospital	43	Live birth	3200	Missing	23/07/2018	23/07/2018	10/7/2018			13/12/2018		17/12/2018	Positive	RPR		39 weeks	4	Positive			Facility		Married	Unavailable		1	3			Male					No	Yes	Missing	No
279	Chawama 1st Level Hospital	22	Live birth	3000	Missing	3/9/2018	3/9/2018	25/02/2018			24/12/2018	3	4/12/2018	Positive	RPR		999	2	Negative		Yes	Facility		Married	Unavailable		1	1			Male					No	Yes	Missing	Yes		3/9/2018
280	Chelstone Urban Health Center	28	Live birth	3900	Missing	13/05/2019	13/05/2019	20/11/2018			2/8/2019		27/08/2018	Positive	RPR		36 weeks 3 days	2	Negative			Facility		Married	Unavailable		1	1			Male						Yes		Yes
281	Chelstone Urban Health Center	41	Live birth	2000		6/12/2018	6/12/2018	31/07/2018		8/1/2020	20/04/2019		7/5/2019	Positive	RPR		999	2	Negative			Facility			No		1	1	Positive	RPR	Male					Yes	Yes	Missing	Yes
282	Chelstone Urban Health Center	31				11/4/2019	11/4/2019	1/1/1900					1/1/1900	Positive	RPR			4	Negative					Married				2								No	Yes	Missing	Yes
283	Chelstone Urban Health Center	33				7/3/2019	7/3/2019	13/11/2018				3	20/08/2019	Positive	RPR			3	Negative		Yes			Married				2								No	Yes	Missing	Yes		7/3/2019
284	Chelstone Urban Health Center	26				19/03/2019	19/03/2019	3/12/2018				2	10/9/2019	Positive	RPR			2	Negative		Yes			Married				0								No	Yes	Missing	Yes		19/03/2019
285	Chelstone Urban Health Center	27	Live birth	999	Missing	3/1/2019	3/1/2019	1/8/2018			6/5/2019		8/5/2019	Positive	RPR		38	3	Negative			Facility		Married	No		1	2								No	Yes	Missing	Yes
286	Chelstone Urban Health Center	21	Live birth	2900	Missing	5/10/2018	5/10/2018	3/5/2018			17/02/2019	1	10/2/2019	Positive	RPR		999	2	Negative		Yes	Facility		Married	No		1	1			Male					No	Yes	Missing	Yes		5/10/2018
287	Chelstone Urban Health Center	22	Live birth	3000	Missing	3/9/2018	3/9/2018	12/4/2018			30/12/2018	3	19/01/2019	Positive	RPR			2	Negative		Yes	Facility		Married	No		1	0			Male					No	Yes	Missing	Yes		3/9/2018
288	Chelstone Urban Health Center	28	Live birth	999	Missing	15/08/2019	15/08/2019	6/4/2019			7/1/2020		13/01/2020	Positive	RPR		40 weeks 2 days	3	Negative			Facility		Married	No		1	2			Male					No	Yes	Missing	Yes
289	Chelstone Urban Health Center	27				13/12/2019	13/12/2019	23/06/2019				3	30/03/2020	Positive	RPR			3	Positive		Yes			Married				2								No	Yes	Missing	No		13/12/2019
290	Chelstone Urban Health Center	17	Live birth	2900	Missing	14/01/2019	14/01/2019	21/07/2018			4/5/2019		28/04/2019	Positive	RPR		41 weeks	1	Negative			Facility		Single	No		1	0			Male					No	Yes	Missing	Yes
291	Chelstone Urban Health Center	25	Live birth	2500	Missing	18/11/2019	18/11/2019	7/8/2019			17/04/2020		8/5/2020	Positive	RPR		999	1	Positive			Facility		Married	No		1	0			Male					No	Yes	Missing	No
292	Chelstone Urban Health Center	35	Live birth	2800	Missing	16/07/2018	16/07/2018	23/02/2018			23/11/2018	3	2/12/2018	Positive	RPR			4	Negative		Yes	Facility		Married	No		2	3			Male	3000	Missing	No	Male	No	Yes	Missing	Yes		21/09/2018		Live birth
293	Chelstone Urban Health Center	35	Live birth	4900	Missing	14/08/2018	14/08/2018				25/10/2018	3		Positive	RPR		999	4	Positive		Yes	Facility		Married	No		1	3			Female					No	Yes	Missing	No		11/9/2018
294	Chelstone Urban Health Center	21				17/05/2019	17/05/2019	1/3/2019					8/12/2019	Positive	RPR			2	Negative					Married				1									Yes		Yes
295	Chelstone Urban Health Center	31	Live birth	3300	Missing	20/12/2018	20/12/2018	24/10/2018			22/05/2019		31/07/2019	Positive	RPR		999	2	Negative			Facility		Married	No		1	3			Female					No	Yes	Missing	Yes
296	Chelstone Urban Health Center	24	Live birth	2600	Missing	3/1/2019	3/1/2019	9/9/2018			19/05/2019	3	19/06/2019	Positive	RPR		38 weeks	2	Positive		Yes	Facility		Single	No		1	0			Male					No	Yes	Missing	No		3/1/2019
297	Chelstone Urban Health Center	34	Live birth	2700	Missing	21/06/2019	21/06/2019	20/01/2019			27/09/2019		27/10/2019	Positive	RPR		36 weeks	3	Positive			Facility		Married	No		1	2			Female					No	Yes	Missing	No
298	Chelstone Urban Health Center	21				18/09/2018	18/09/2018	11/6/2018				1	18/03/2019	Positive	RPR			1	Negative		Yes			Married	Unavailable			0								No	Yes	Missing	Yes		18/09/2018
299	Chelstone Urban Health Center	24				6/12/2018	6/12/2018	18/09/2018					25/05/2019	Positive	RPR			3	Negative					Married				2								No	Yes	Missing	Yes
300	Chelstone Urban Health Center	26				11/6/2018	25/09/2018	27/04/2018				3	3/2/2019	Positive	RPR			2	Negative		Yes			Married				1								No	Yes	Missing	Yes		25/09/2018
301	Chelstone Urban Health Center	41				8/1/2019	8/1/2019	25/07/2018					1/5/2019	Positive	RPR			7	Positive					Married				6								No	Yes	Missing	No
302	Chelstone Urban Health Center	25	Live birth		Missing	12/8/2019	12/8/2019	10/5/2019			12/8/2019		17/02/2020	Positive	RPR		35 weeks 3 days	1	Negative			Facility		Married	No		1	0			Female					No	Yes	Missing	Yes
303	Chelstone Urban Health Center	25	Live birth	2800	Missing	14/09/2018	14/09/2018	30/03/2018			3/12/2018	1	6/1/2019	Positive	RPR		999	3	Negative		Yes	Facility		Married	No		1	2			Male					No	Yes	Missing	Yes		14/09/2018
304	Chelstone Urban Health Center	22	Live birth	3500	Missing	16/12/2019	16/12/2019	23/08/2019			30/05/2020	3	30/05/2020	Positive	RPR		40weeks	2	Positive		Yes	Facility		Married	No		1	1			Female					No	Yes	Missing	No		16/12/2019
305	Chelstone Urban Health Center	26				9/4/2019	9/4/2019	22/12/2018					29/09/2019	Positive	RPR			1	Positive					Married				0								No	Yes	Missing	Yes
306	Chelstone Urban Health Center	29				7/5/2019	7/5/2019	15/12/2018					22/09/2019	Positive	RPR			4	Negative					Married				3								No	Yes	Missing	Yes
307	Chelstone Urban Health Center	27	Live birth	4000		7/3/2019	7/3/2019	24/11/2018			28/08/2019	3	31/08/2019	Positive	RPR		39 weeks 4 days	1	Negative		Yes	Facility		Married	No		1	0			Male					No	Yes	Missing	Yes		7/3/2019
308	Chelstone Urban Health Center	24	Live birth	2500		9/10/2018	9/10/2018	20/05/2018			23/02/2019	1	27/02/2019	Positive	RPR			2	Positive		Yes	Facility		Married	No		1	0			Male					No	Yes	Missing	Yes		9/10/2018
309	Chelstone Urban Health Center	37	Live birth	3000	Missing	3/9/2018	3/9/2018	6/4/2018			20/11/2018		13/01/2019	Positive	RPR		999	4	Positive			Facility		Married	No		1	2			Male					No	Yes	Missing	No
310	Chelstone Urban Health Center	28				22/10/2019	22/10/2019	5/4/2019					12/1/2020	Positive	RPR			3	Positive					Married				2								No	Yes	Missing	Yes
311	Chelstone Urban Health Center	20				3/10/2019	3/10/2019	5/7/2019				3	12/4/2020	Positive	RPR			1	Negative		Yes			Married				0								No	Yes	Missing	Yes		3/10/2019
312	Chelstone Urban Health Center	19	Live birth	2800	Missing	9/4/2019	9/4/2019	8/1/2019			5/9/2019		15/10/2019	Positive	RPR		34weeks 2 days	2	Negative			Facility		Single	Yes		1	1			Male					No	Yes	Missing	Yes
313	Chelstone Urban Health Center	26	Live birth	3000	Missing	21/06/2019	21/06/2019	28/05/2019			24/01/2020		4/3/2020	Positive	RPR		34 weeks 3 days	3	Negative			Home		Married	No		1	1			Female						Yes		Yes
314	Chelstone Urban Health Center	31				13/06/2019	13/06/2019	30/11/2018					9/9/2019	Positive	RPR			4	Positive					Married				3								No	Yes	Missing	No
315	Chelstone Urban Health Center	24	Live birth	2600	Missing	9/12/2019	9/12/2019	10/6/2019			31/03/2020	3	17/03/2020	Positive	RPR		42 weeks 1 day	3	Positive		Yes	Facility		Married	No		1	1			Female					No	Yes	Missing	Yes		9/12/2019
316	Chelstone Urban Health Center	19	Live birth	2600	Missing	11/10/2019	11/10/2019	26/08/2019			8/10/2019	3	2/6/2020	Positive	RPR		999	3	Positive		Yes	Facility		Married	Yes		1	0			Male					No	Yes	Missing	No		11/10/2019
317	Chelstone Urban Health Center	22	Live birth	3500	Missing	21/02/2019	21/02/2019	31/10/2018			12/3/2019		7/3/2019	Positive	RPR		999	4	Negative			Facility		Married	No		1	3			Male					No	Yes	Missing	Yes
318	Chelstone Urban Health Center	17	Live birth	1100	Missing	2/4/2019	2/4/2019	2/1/2019			15/08/2019		9/10/2019	Positive	RPR		32 weeks 1 week	1	Negative			Facility		Single	No		1	0			Female					No	Yes	Missing	Yes
319	Chelstone Urban Health Center	39				13/09/2018	13/09/2018	19/06/2018				1	26/03/2019	Positive	RPR			3	Negative		Yes			Married				4								No	Yes	Missing	Yes		13/09/2018
320	Chelstone Urban Health Center	34				2/5/2019	2/5/2019	27/11/2018					4/9/2019	Positive	RPR			2	Negative					Married				1								No	Yes	Missing	Yes
321	Chelstone Urban Health Center	26	Live birth	3000	Missing	7/5/2019	7/5/2019	6/11/2018			4/7/2019		13/08/2019	Positive	RPR		34 weeks 2 days	1	Positive			Facility		Married	Yes		1	0			Male					No	Yes	Missing	Yes
322	Chelstone Urban Health Center	36	Live birth	3200	Missing	9/2/2018	28/08/2018	5/1/2018			13/11/2018		12/10/2018	Positive	RPR		999	5	Negative			Facility		Married	No		1	3			Male					No	Yes	Missing
323	Chelstone Urban Health Center	35	Live birth	3500	Missing	6/8/2019	6/8/2019	24/04/2019			26/01/2020		1/9/2020	Positive	RPR		38 weeks/6 days	4	Negative			Facility		Married			1	3			Female					No	Yes	Missing	Yes
324	Chelstone Urban Health Center	25	Live birth	2800	Missing	27/09/2018	27/09/2018	10/7/2018			26/04/2019		17/04/2019	Positive	RPR			3	Negative			Facility		Married	No		1	2			Female					No	Yes	Missing	Yes
325	Chelstone Urban Health Center	22	Live birth	2400	Missing	23/12/2019	23/12/2019	30/09/2019			3/5/2020	3	7/7/2020	Positive	RPR		30 weeks 6 days	2	Positive		Yes	Facility		Married	No		1	1			Male					No	Yes	Missing	Yes		23/12/2019
326	Chelstone Urban Health Center	38	Live birth	3200	Missing	4/10/2018	4/10/2018	19/04/2018			3/2/2019	1	19/01/2019	Positive	RPR		999	3	Positive		Yes	Facility		Married	No		1	2			Female					No	Yes	Missing	Yes		4/10/2018
327	Chelstone Urban Health Center	34	Live birth	2700	Missing	28/08/2018	28/08/2018	23/04/2018			8/1/2019	2	30/01/2019	Positive	RPR		999	4	Negative		Yes	Facility		Married	No		1	3			Male					No	Yes	Missing	Yes		28/08/2018
328	Chelstone Urban Health Center	28	Live birth	3200	Missing	7/3/2019	7/3/2019	1/1/1900			27/06/2019	3	1/1/1900	Positive	RPR			1	Negative		Yes	Facility		Single	No		1	0			Male					No	Yes	Missing	Yes		7/3/2019
329	Chelstone Urban Health Center	30				17/05/2019	17/05/2019	1/1/1900					1/1/1900	Positive	RPR			4	Negative					Married				3								No	Yes	Missing	Yes
330	Chelstone Urban Health Center	19	Live birth	2500	Missing	15/05/2018	28/08/2018	24/02/2018			30/11/2018		3/12/2018	Positive	RPR			1	Negative			Facility			No		1	0			Female					No	Yes	Missing	Yes
331	Chelstone Urban Health Center	24	Live birth	2900	Missing	14/03/2019	14/03/2019	5/2/2019	1/1/1900		27/10/2019	2	12/11/2019	Positive	RPR		999	2	Positive		Yes	Facility		Married	Yes		1	1			Male					No	Yes	Missing	No		14/03/2019
332	Chelstone Urban Health Center	33	Live birth	3000	Missing	18/07/2019	18/07/2019	15/04/2019			6/12/2019		22/01/2020	Positive	RPR		40 weeks 2 days	2	Negative			Facility		Married	No		1	1									Yes		Yes
333	Chelstone Urban Health Center	27	Live birth	3000	Missing	23/08/2018	23/08/2018	17/04/2018			20/01/2019	3	24/01/2019	Positive	RPR			3	Positive		Yes	Facility		Married	No		1	1			Male					No	Yes	Missing	Yes		23/08/2018
334	Chelstone Urban Health Center	28				22/07/2019	22/07/2019	22/03/2019					29/12/2019	Positive	RPR			3	Positive	MCH				Married				2									Yes	Yes	No
335	Chelstone Urban Health Center	24	Live birth	2700	Missing	21/02/2019	21/02/2019	28/08/2018			22/05/2019	1	4/5/2019	Positive	RPR		36weeks	1	Positive		Yes	Facility		Single	Unavailable		1	0			Male					No	Yes	Missing	No		21/02/2019
336	Chelstone Urban Health Center	35				8/10/2019	8/10/2019	5/5/2019				1	12/2/2020	Positive	RPR			4	Positive		Yes			Married				3								No	Yes	Missing	No		8/10/2019
337	Chelstone Urban Health Center	23	Live birth	3000	Missing	28/10/2019	28/10/2019	2/10/2019			7/3/2020		9/4/2020	Positive	RPR		29 weeks 1 day	3	Negative			Facility		Married	No		1	1			Female					No	Yes	Missing	Yes
338	Chelstone Urban Health Center	34				3/9/2018	3/9/2018	18/05/2018					25/02/2019	Positive	RPR			7	Negative					Single				6								No	Yes	Missing	Yes
339	Chelstone Urban Health Center	23	Live birth	3100	Missing	25/03/2019	25/03/2019	1/12/2018			15/09/2019		8/9/2019	Positive	RPR		41weeks	2	Positive			Facility		Married	No		1	1			Male						Yes		No
340	Chelstone Urban Health Center	26				9/12/2019	9/12/2019	7/9/2019				3	14/06/2020	Positive	RPR			5	Negative		Yes			Married				2								No	Yes	Missing	Yes		9/12/2019
341	Chelstone Urban Health Center	32				2/4/2019	2/4/2019	25/02/2019					4/12/2019	Positive	RPR			3	Positive					Married				2									Yes		No
342	Chelstone Urban Health Center	23	Live birth	4500	Missing	5/10/2018	5/10/2018	30/05/2018			6/3/2019	1	6/3/2019	Positive	RPR		999	2	Negative		Yes	Facility		Married	No		1	1			Male					No	Yes	Missing	Yes		5/10/2018
343	Chelstone Urban Health Center	19	Live birth	3400	Missing	12/12/2019	12/12/2019	21/08/2019			23/05/2020	3	28/05/2020	Positive	RPR		39 weeks 3 days	2	Positive		Yes	Home		Married	No		1	0			Male					No	Yes	Missing	Yes		12/12/2019
344	Chelstone Urban Health Center	39				6/8/2019	6/8/2019	27/12/2018					3/10/2019	Positive	RPR			4	Positive					Married				3								No	Yes	Missing	No
345	Chelstone Urban Health Center	27	Live birth	2700	Missing	3/12/2019	3/12/2019	23/10/2019			30/05/2020		30/07/2020	Positive	RPR		31 weeks 3 days	3	Positive			Facility		Married	No		1	2			Male					No	Yes	Missing	No
346	Chelstone Urban Health Center	24	Live birth	2800	Missing	28/08/2018	28/08/2018	20/04/2018			3/1/2019	3	27/01/2019	Positive	RPR		999	2	Negative		Yes	Facility		Married	No		1	1			Female					No	Yes	Missing	Yes		28/08/2018
347	Chelstone Urban Health Center	26	Live birth	3000	Missing	9/10/2018	9/10/2018	18/07/2018			30/04/2019	1	25/04/2019	Positive	RPR			2	Negative		Yes	Facility		Married	No		1	1			Male					No	Yes	Missing	Yes		9/10/2018
348	Chelstone Urban Health Center	28	Live birth	3250	Missing	4/7/2019	4/7/2019	22/01/2019			6/11/2019		29/10/2019	Positive	RPR		40 weeks 3 days	3	Negative			Facility		Married	No		1	2			Male					No	Yes	Missing	Yes
349	Chelstone Urban Health Center	29	Live birth	2800	Missing	2/4/2019	2/4/2019	1/1/1900			17/06/2019		1/1/1900	Positive	RPR		999	2	Positive			Facility		Married	No		1	1			Female					No	Yes	Missing	Yes
350	Chelstone Urban Health Center	35	Live birth	2700	Missing	5/11/2019	5/11/2019	2/6/2019			5/3/2020		9/3/2020	Positive	RPR		39 weeks /4 days	4	Positive			Facility		Married	No		1	2			Male					No	Yes	Missing	No
351	Chelstone Urban Health Center	28				10/8/2018	10/8/2018	12/4/2018				3	19/01/2019	Positive	RPR			3	Negative		Yes			Married				2								No	Yes	Missing	Yes		10/9/2018
352	Chelstone Urban Health Center	20	Live birth	2500	Missing	27/09/2019	27/09/2019	1/1/1900			12/1/2020	3	1/1/1900	Positive	RPR		999	1	Negative		Yes	Facility		Single	Unavailable		1	0			Female					No	Yes	Missing	Yes		27/09/2019
353	Chelstone Urban Health Center	27	Live birth	4200	Missing	15/08/2019	15/08/2019	15/04/2019			27/01/2020	3	22/01/2020	Positive	RPR		37 weeks 2 days	5	Unknown		Yes	Facility		Single	No		1	1			Male					No	Yes	Missing	No		15/08/2019
354	Chelstone Urban Health Center	37	Live birth	2700	Missing	1/11/2019	1/11/2019	5/8/2019			5/3/2020		12/5/2020	Positive	RPR		30 weeks 3 days	5	Positive			Facility		Married	No		1	4			Male					No	Yes	Missing	No
355	Chelstone Urban Health Center	26	Live birth	999	Missing	5/11/2019	5/11/2019	24/08/2019			4/4/2020		31/05/2020	Positive	RPR		999	1	Negative			Facility		Married	No		1	0			Male					No	Yes	Missing	Yes
356	Chelstone Urban Health Center	21	Live birth		Missing	20/12/2018	20/12/2018	2/7/2018			19/04/2019		9/4/2019	Positive	RPR		41 weeks	2	Negative			Facility		Married	No		1	1			Male						Yes		Yes
357	Chelstone Urban Health Center	36				9/2/2018	9/2/2018	5/1/2018					12/10/2018	Positive	RPR			5	Negative					Married				3								No	Yes	Missing	Yes
358	Chelstone Urban Health Center	28	Live birth	3500	Missing	20/12/2018	20/12/2018	9/6/2018			16/03/2019	1	16/03/2019	Positive	RPR		999	1	Negative		Yes	Facility			No		1	0			Female					No	Yes	Missing	Yes		20/12/2018
359	Chilenje 1st Level Hospital	37	Live birth	2760	Missing	12/9/2018	12/9/2018	15/05/2018			3/2/2019	1	22/02/2019	Positive	RPR		37weeks/2days	2	Positive		Yes	Facility		Widowed	Unavailable		1	1			Female					No	Yes	Missing	No		12/9/2018
360	Chilenje 1st Level Hospital	32	Live birth	2200	Missing	12/4/2018	12/4/2018	25/10/2017			20/05/2018	1	1/8/2018	Positive	RPR		29weeks/4days	7	Negative		Yes	Facility		Married	No		1	3			Male					No	Yes	No	Yes		12/4/2018
361	Chilenje 1st Level Hospital	21	Live birth	3000	Missing	9/7/2018	9/7/2018	1/2/2018			23/08/2018	1	8/11/2018	Positive	RPR		29weeks/0days	4	Negative		Yes	Facility		Married	Unavailable		1	3			Male					No	Yes	Missing	Yes		9/7/2018
362	Chilenje 1st Level Hospital	29				26/06/2018	26/06/2018	21/02/2018				1	29/11/2018	Positive	RPR			4	Positive		Yes			Married				1								No	Yes	Missing	No		26/06/2018
363	Chilenje 1st Level Hospital	19				3/12/2018	3/12/2018	13/06/2018					20/03/2019	Positive	RPR			2	Negative					Single				1								No	Yes	Missing	Yes
364	Chilenje 1st Level Hospital	29				28/11/2018	28/11/2018	15/05/2018					22/02/2019	Positive	RPR			2	Negative					Single				1								No	Yes	Missing	Yes
365	Chilenje 1st Level Hospital	30	Live birth	2800	Missing	16/10/2018	16/10/2018	25/06/2018			12/1/2019	3	2/4/2019	Positive	RPR		28weeks/5days	4	Negative		Yes	Facility		Married	Unavailable		1	3			Female					No	Yes	Missing	Yes		16/10/2018
366	Chilenje 1st Level Hospital	32	Live birth	3400	Missing	1/3/2019	1/3/2019	4/10/2018			6/7/2019		11/7/2019	Positive	RPR		39weeks/5days	2	Negative			Facility		Married	No		1	1			Male					No	Yes	Missing	Yes
367	Chilenje 1st Level Hospital	37	Live birth	2200	Missing	10/10/2018	10/10/2018	29/06/2018			5/4/2019	3	6/4/2019	Positive	RPR		39weeks/6days	3	Positive		Yes	Facility		Married	No		1	2			Male					No	Yes	Missing	No		10/10/2018
368	Chilenje 1st Level Hospital	39				15/03/2019	15/03/2019	1/1/1900				3	1/1/1900	Positive	RPR			1	Negative		Yes			Married				0								No	Yes	Missing	Yes		15/03/2019
369	Chilenje 1st Level Hospital	35	Live birth	3600	Missing	26/10/2018	26/10/2018	21/04/2018			1/1/2019	1	28/01/2019	Positive	RPR		37weeks/1day	3	Positive		Yes	Facility		Married	Unavailable		1	2			Male					No	Yes	Missing	No		26/10/2018
370	Chilenje 1st Level Hospital	28	Live birth	2480	Missing	26/01/2018	26/01/2018	25/09/2017			3/7/2018	1	2/7/2018	Positive	RPR		40weeks/1day	3	Positive		Yes	Facility		Married	Unavailable		1	2			Male					No	Yes	Missing	Yes		26/01/2018
371	Chilenje 1st Level Hospital	37	Live birth	3500	Missing	25/10/2018	25/10/2018	23/05/2018			1/2/2019		2/3/2019	Positive	RPR		36weeks/2days	5	Positive			Facility		Married	Unavailable		1	4			Female					No	Yes	Missing	No
372	Chilenje 1st Level Hospital	23	Live birth	3200	Missing	21/11/2018	21/11/2018	28/07/2018			5/5/2019	1	4/5/2019	Positive	RPR		40weeks/1day	1	Negative		Yes	Facility		Married	No		1	0			Female					No	Yes	Missing	Yes		21/11/2018
373	Chilenje 1st Level Hospital	25	Live birth	2700	Missing	2/9/2019	2/9/2019	1/5/2019			17/01/2020		8/2/2020	Positive	RPR		37weeks/2days	2	Positive			Facility		Married	No		1	1			Female					No	Yes	Missing	No
374	Chilenje 1st Level Hospital	25	Live birth	2800	Missing	3/12/2018	3/12/2018	25/08/2018			2/6/2019		2/6/2019	Positive	RPR		40weeks/0days	1	Negative			Facility		Married	No		1	0			Male					No	Yes	Missing	Yes
375	Chilenje 1st Level Hospital	32	Live birth	2400	Missing	16/02/2018	16/02/2018	22/10/2017			7/8/2018	3	29/07/2018	Positive	RPR		41weeks/2days	3	Negative		Yes	Facility		Married	No		2	2			Female	2200	Missing	No	Male	No	Yes	Missing	Yes		16/02/2018		Live birth
376	Chilenje 1st Level Hospital	23	Live birth	3400	Missing	7/8/2018	7/8/2018	28/02/2018			4/11/2018		5/12/2018	Positive	RPR		36weeks/1day	1	Negative			Facility		Married	No		1	0			Female					No	Yes	Missing	Yes
377	Chilenje 1st Level Hospital	23	Macerated stillbirth	2700	Missing	30/04/2018	30/04/2018	11/12/2017			1/1/1900	1	18/09/2018	Positive	RPR		999	4	Positive		Yes	Facility		Married			1	2			Female					No	Yes	Missing	No		30/04/2018
378	Chilenje 1st Level Hospital	24				4/6/2018	4/6/2018	14/12/2017				1	21/09/2018	Positive	RPR			3	Positive		Yes			Married				1								No	Yes	Missing	No		14/06/2018
379	Chilenje 1st Level Hospital	24				10/9/2018	10/9/2018	1/1/1900				1	1/1/1900	Positive	RPR			2	Negative	MCH	Yes			Single				1								No	Yes	Yes	Yes		10/9/2018
380	Chilenje 1st Level Hospital	32	Live birth	2300	Missing	21/08/2018	21/08/2018	14/03/2018			11/12/2018	1	21/12/2018	Positive	RPR		38weeks/6days	3	Positive		Yes	Facility		Married	Unavailable		1	2			Female					No	Yes	Missing	No		21/08/2018
381	Chilenje 1st Level Hospital	32	Live birth	3250	Missing	17/04/2018	17/04/2018	2/12/2017			12/9/2018	1	9/9/2018	Positive	RPR		40weeks/3days	3	Positive		Yes	Facility		Married	Unavailable		1	2			Female					No	Yes	Missing	No		17/04/2018
382	Chilenje 1st Level Hospital	24	Live birth	2600	Missing	19/09/2018	19/09/2018	5/5/2018			20/01/2019	1	12/2/2019	Positive	RPR		37weeks/1day	2	Negative		Yes	Facility		Married	No		1	1			Male					No	Yes	Missing	Yes		19/09/2018
383	Chilenje 1st Level Hospital	32	Live birth	3380	Missing	26/11/2018	26/11/2018	10/4/2018			1/1/2019	3	17/01/2019	Positive	SD Bioline		37weeks/5days	6	Negative		Yes	Facility		Single	Unavailable		1	4			Male					No	Yes	Missing	Yes		26/11/2018
384	Chilenje 1st Level Hospital	26	Live birth	2900	Missing	21/11/2018	21/11/2018	24/08/2018			21/05/2019		21/05/2019	Positive	RPR		38weeks/5days	1	Negative			Facility		Married	Unavailable		1	0			Male					No	Yes	Missing	Yes
385	Chilenje 1st Level Hospital	22				2/10/2018	2/10/2018	23/08/2018				1	30/05/2019	Positive	RPR			1	Negative		Yes			Married				0								No	Yes	Missing	Yes		2/10/2018
386	Chilenje 1st Level Hospital	26	Live birth	3500	Missing	15/03/2018	15/03/2018	28/12/2017			17/08/2018	3	4/10/2018	Positive	RPR		33weeks/1day	3	Unknown		Yes	Facility		Single	Unavailable		1	2			Male					No	Yes	Missing	No		15/03/2018
387	Chilenje 1st Level Hospital	27	Live birth	2200	Missing	18/04/2018	18/04/2018	1/1/1900			3/8/2018	3	1/1/1900	Positive	RPR		999	3	Negative		Yes	Facility		Married	Unavailable		1	1			Female					No	Yes	Missing	Yes		18/04/2018
388	Chilenje 1st Level Hospital	33	Live birth	3040	Missing	23/08/2018	23/08/2018	19/03/2018			7/12/2018	2	26/12/2018	Positive	RPR		37weeks/2days	6	Negative		Yes	Facility		Married	Unavailable		1	5			Male					No	Yes	Missing	Yes		23/08/2018
389	Chilenje 1st Level Hospital	33	Live birth	3500	Missing	5/7/2018	5/7/2018	23/02/2018			22/11/2018	1	30/11/2018	Positive	RPR		38weeks/6days	7	Positive		No	Facility		Married	No		1	4			Female					No	Yes	Missing	Yes		5/7/2018
390	Chilenje 1st Level Hospital	28				13/08/2018	13/08/2018	1/4/2018				3	8/1/2019	Positive	RPR			2	Negative		Yes			Married				1								No	Yes	Missing	Yes		13/08/2018
391	Chilenje 1st Level Hospital	20	Live birth	3400	Missing	30/01/2018	30/01/2018	25/11/2017			19/07/2018	3	2/8/2018	Positive	RPR		38weeks/3days	2	Positive		Yes	Facility		Married	Unavailable		1	1			Female					No	Yes	Missing	Yes		30/01/2018
392	Chilenje 1st Level Hospital	25	Live birth	2700	Missing	6/7/2018	6/7/2018	26/03/2018			16/12/2018	1	2/1/2019	Positive	RPR		37weeks/6days	1	Positive		Yes	Facility		Married	Yes		1	0			Female					No	Yes	Missing	Yes		6/7/2018
393	Chilenje 1st Level Hospital	32	Live birth	3000	Missing	20/04/2018	20/04/2018	14/02/2018			17/10/2018	3	21/11/2018	Positive	RPR		35weeks/0days	2	Positive		Yes	Facility		Single	No		1	1			Male					No	Yes	Missing	Yes		20/04/2018
394	Chilenje 1st Level Hospital	36				5/1/2018	5/1/2018	1/4/2017					8/1/2018	Positive	RPR			4	Positive					Married				3								No	Yes	Missing	No
395	Chilenje 1st Level Hospital	40	Live birth	2360	Missing	18/01/2019	18/01/2019	10/6/2018			20/02/2019		17/03/2019	Positive	RPR		36weeks/3days	8	Negative			Facility		Married	No		1	7			Male					No	Yes	Missing	Yes
396	Chilenje 1st Level Hospital	23	Live birth	3500	Missing	12/12/2018	12/12/2018	19/07/2018			7/5/2019	3	25/04/2019	Positive	RPR		38weeks/1day	3	Negative		Yes	Facility		Missing record	Unavailable		1	2			Female					No	Yes	Missing	Yes		12/12/2018
397	Chilenje 1st Level Hospital	34	Live birth	2800	Missing	19/12/2018	19/12/2018	7/8/2018			16/04/2019	3	14/05/2019	Positive	RPR		36weeks/2days	4	Negative		Yes	Facility		Married	No		1	1			Female					No	Yes	Missing	Yes		19/12/2018
398	Chilenje 1st Level Hospital	32	Live birth	3600	Missing	28/02/2019	28/02/2019	30/09/2018			3/7/2019	3	7/7/2019	Positive	RPR		39weeks/4days	4	Negative	MCH	Yes	Facility		Married	No		1	3			Female					No	Yes	Yes	Yes		28/02/2019
399	Chilenje 1st Level Hospital	32	Live birth	2800	Missing	19/12/2018	19/12/2018	5/9/2018			3/6/2019	3	12/6/2019	Positive	RPR		38weeks/5days	4	Positive		Yes	Home		Married	No		1	3			Female					No	Yes	Missing	No		19/12/2018
400	Chilenje 1st Level Hospital	23	Live birth	2600	Missing	4/10/2018	4/10/2018	19/07/2018			29/03/2019	1	24/04/2019	Positive	RPR		36weeks/1day	2	Negative		Yes	Facility		Married	Unavailable		1	1			Male					No	Yes	Missing	Yes		4/10/2018
401	Chilenje 1st Level Hospital	32	Live birth	999	Missing	26/06/2018	26/06/2018	23/04/2018			28/01/2019	3	30/01/2019	Positive	RPR		39weeks/5days	5	Negative		Yes	Facility		Married	Unavailable		1	2			Female					No	Yes	Missing	Yes		26/06/2018
402	Chilenje 1st Level Hospital	40				26/06/2018	26/06/2018	30/11/2017				1	6/9/2018	Positive	RPR			8	Negative		Yes			Married				3								No	Yes	Missing	Yes		26/06/2018
403	Chilenje 1st Level Hospital	21	Live birth	3400	Missing	11/3/2019	11/3/2019	5/1/2019			22/08/2019	1	12/10/2019	Positive	RPR		32weeks/5days	1	Negative		Yes	Facility		Married	Unavailable		1	0			Male					No	Yes	Missing	Yes		11/3/2019
404	Chilenje 1st Level Hospital	33	Live birth	2900	Missing	10/9/2018	10/9/2018	29/04/2018			7/2/2019	3	5/2/2019	Positive	RPR		40weeks/2days	4	Positive		Yes	Facility		Single	Unavailable		1	0			Male					No	Yes	Missing	Yes		10/9/2018
405	Chilenje 1st Level Hospital	25	Live birth	3000	Missing	16/01/2018	16/01/2018	9/9/2017			19/06/2018	1	16/06/2018	Positive	RPR		40weeks/3days	3	Positive		Yes	Facility		Married	No		1	1			Female					No	Yes	Missing	Yes		16/01/2018
406	Chilenje 1st Level Hospital	29				5/10/2018	5/10/2018	28/03/2018				1	4/1/2019	Positive	RPR			5	Negative		Yes			Married				3								No	Yes	Missing	Yes		5/10/2018
407	Chilenje 1st Level Hospital	38				17/10/2018	17/10/2018	5/4/2018					12/1/2019	Positive	RPR			5	Negative					Married				3								No	Yes	Missing	Yes
408	Chilenje 1st Level Hospital	21	Live birth	3100	Missing	3/5/2018	3/5/2018	12/9/2017			23/06/2018	1	19/06/2018	Positive	RPR		40weeks/3days	2	Negative		Yes	Facility		Single	No		1	1			Female					No	Yes	Missing	Yes		3/5/2018
409	Chilenje 1st Level Hospital	21	Live birth	3300	Missing	16/10/2018	16/10/2018	10/8/2018			28/03/2019	1	17/05/2019	Positive	RPR		32weeks/6days	2	Negative		Yes	Facility		Married	Unavailable		1	1			Female					No	Yes	Missing	Yes		16/10/2018
410	Chilenje 1st Level Hospital	40	Live birth	1500	Missing	19/09/2018	19/09/2018	7/6/2018			16/02/2019	1	14/03/2019	Positive	RPR		36weeks/2days	6	Positive		Yes	Facility		Married	No		1	4			Male					No	Yes	Missing	No		19/09/2018
411	Chilenje 1st Level Hospital	37	Live birth	2800	Missing	6/9/2018	6/9/2018	1/1/1900			26/12/2018	1	1/1/1900	Positive	RPR		999	6	Positive		Yes	Facility		Missing record	Unavailable		1	5			Male					No	Yes	Missing	Yes		6/9/2018
412	Chilenje 1st Level Hospital	21	Live birth	3200	Missing	13/08/2018	13/08/2018	19/04/2018			2/1/2019	1	26/01/2019	Positive	RPR		36weeks/6days	2	Negative		Yes	Facility		Married	No		1	1			Male					No	Yes	Missing	Yes		13/08/2018
413	Chilenje 1st Level Hospital	23	Live birth	2500	Missing	19/11/2018	19/11/2018	14/06/2018			28/02/2019		21/03/2019	Positive	SD Bioline		37weeks/0days	1	Positive			Facility		Married	Unavailable		1	0			Male					No	Yes	Missing	Yes
414	Chilenje 1st Level Hospital	29				5/7/2018	5/7/2018	10/12/2017					17/09/2018	Positive	RPR			4	Negative					Married				3								No	Yes	Missing	Yes
415	Chilenje 1st Level Hospital	26	Live birth	2000	Missing	20/04/2018	20/04/2018	1/1/1900			21/07/2018	3	1/1/1900	Positive	RPR		999	4	Positive	MCH	Yes	Facility		Married	Unavailable		1	3			Male					No	Yes	Yes	Yes		20/04/2018
416	Chilenje 1st Level Hospital	30	Live birth	2700	Missing	17/01/2018	17/01/2018	27/09/2017			18/06/2018	3	4/7/2018	Positive	RPR		37weeks/5days	3	Positive		Yes	Facility		Married	Unavailable		1	2			Female					No	Yes	Missing	Yes		17/01/2018
417	Chilenje 1st Level Hospital	27	Live birth	3500	Missing	19/01/2018	19/01/2018	19/08/2017			19/05/2018	1	26/05/2018	Positive	RPR		39weeks/0days	3	Positive		Yes	Facility		Married	Unavailable		1	1			Male					No	Yes	Missing	No		19/01/2018
418	Chilenje 1st Level Hospital	26	Live birth	3300	Missing	19/12/2018	19/12/2018	30/06/2018			1/3/2019		7/4/2019	Positive	RPR		34weeks/6days	3	Positive			Facility		Married	Unavailable		1	2			Male					No	Yes	Missing	No
419	Chilenje 1st Level Hospital	26	Live birth	2600	Missing	17/10/2018	17/10/2018	1/1/1900			31/03/2019	3	1/1/1900	Positive	RPR		999	2	Negative		No	Facility		Married	Unavailable		1	1			Male					No	Yes	Missing	Yes		17/10/2018
420	Chilenje 1st Level Hospital	23	Live birth	3080	Missing	24/01/2019	24/01/2019	18/08/2018			28/05/2019		25/05/2019	Positive	RPR		40weeks/3days	2	Positive			Facility		Married	Unavailable		1	1			Male					No	Yes	Missing	Yes
421	Chilenje 1st Level Hospital	33	Live birth	3000	Missing	20/02/2018	20/02/2018	19/11/2017			28/08/2018	1	26/08/2018	Positive	RPR		40weeks/2days	3	Negative		Yes	Facility		Married	No		1	2			Female					No	Yes	Missing	Yes		20/02/2018
422	Chilenje 1st Level Hospital	25	Live birth	3200	Missing	13/04/2018	13/04/2018	6/11/2017			11/8/2018	1	13/08/2018	Positive	RPR		39weeks/5days	2	Negative		Yes	Facility		Married	No		1	1			Female					No	Yes	Missing	Yes		13/04/2018
423	Chilenje 1st Level Hospital	22	Live birth	3000	Missing	31/01/2019	31/01/2019	28/08/2018			2/6/2019		4/6/2018	Positive	RPR		39weeks/5days	1	Positive			Facility		Married	No		1	0			Female					No	Yes	Missing	Yes
424	Chilenje 1st Level Hospital	25	Live birth	3600	Missing	11/2/2019	9/3/2019	1/1/1900			29/06/2019		1/1/1900	Positive	RPR		999	999	Positive			Facility		Missing record	No		1	999			Male					No	Yes	Missing	No
425	Chilenje 1st Level Hospital	38				14/03/2018	14/03/2018	1/1/1900				3	1/1/1900	Positive	RPR			4	Unknown		Yes			Married				1								No	Yes	Missing	Yes		14/03/2018
426	Chilenje 1st Level Hospital	28	Live birth	999	Missing	13/03/2018	13/03/2018	20/12/2017			30/09/2018	1	27/09/2018	Positive	RPR		40weeks/3days	2	Positive		Yes	Facility		Married	No		1	1			Female					No	Yes	Missing	No		13/03/2018
427	Chilenje 1st Level Hospital	25	Live birth	2900	Missing	10/10/2018	10/10/2018	27/07/2018			24/03/2019	1	3/4/2019	Positive	RPR		35weeks/5days	3	Negative		Yes	Facility		Married	No		1	2			Female					No	Yes	Missing	Yes		10/10/2018
428	Chilenje 1st Level Hospital	39				24/01/2018	24/01/2018	12/8/2017				3	19/05/2018	Positive	RPR			5	Negative		Yes			Married				4								No	Yes	Missing	Yes		24/01/2018
429	Chilenje 1st Level Hospital	26				9/7/2018	9/7/2018	15/01/2018				1	22/10/2018	Positive	RPR			2	Positive		Yes			Married				1								No	Yes	Missing	No		9/7/2018
430	Chilenje 1st Level Hospital	29	Live birth	3500	Missing	21/10/2018	21/10/2018	5/6/2018			19/03/2019	3	12/3/2019	Positive	RPR		40weeks/6days	4	Positive		Yes	Facility		Married	No		1	1			Male					No	Yes	Missing	No		21/10/2018
431	Chilenje 1st Level Hospital	24				23/08/2018	23/08/2018	1/1/1900				1	1/1/1900	Positive	RPR			1	Positive		Yes			Married				0								No	Yes	Missing	Yes		23/08/2018
432	Chilenje 1st Level Hospital	30	Live birth	3000	Missing	13/09/2019	13/09/2019	7/4/2019			19/12/2019		14/01/2020	Positive	RPR		37weeks	2	Positive			Facility		Married	No		1	1			Male					No	Yes	Missing	Yes
433	Chilenje 1st Level Hospital	21	Live birth	2800	Missing	13/08/2018	13/08/2018	2/3/2018			25/11/2018	3	9/12/2018	Positive	RPR		38weeks/2days	1	Negative		Yes	Facility		Single	Unavailable		1	0			Female					No	Yes	Missing	Yes		13/08/2018
434	Chilenje 1st Level Hospital	20				7/11/2018	7/11/2018	25/07/2018				3	1/5/2018	Positive	RPR			1	Negative		Yes			Married				0								No	Yes	Missing	Yes		7/11/2018
435	Chilenje 1st Level Hospital	32	Live birth	2500	Missing	11/3/2019	11/3/2019	6/11/2018			19/09/2019		13/08/2019	Positive	RPR		37weeks	3	Negative			Facility		Married	No		1	2			Male					No	Yes	Missing	Yes
436	Chilenje 1st Level Hospital	999				1/1/1900	3/9/2019	1/1/1900					1/1/1900	Positive	RPR			999	Negative					Missing record				999								No	Yes	Missing	Yes
437	Chilenje 1st Level Hospital	32	Live birth	2700	Missing	11/12/2018	11/12/2018	1/1/1900			28/03/2019	3	1/1/1900	Positive	RPR		999	4	Negative		Yes	Facility		Married	Unavailable		1	3			Male					No	Yes	Missing	Yes		11/12/2018
438	Chilenje 1st Level Hospital	34	Live birth	2800	Missing	25/09/2018	25/09/2018	11/4/2018			12/1/2019	3	18/01/2019	Positive	RPR		39weeks/1day	3	Positive		Yes	Facility		Married	No		1	2			Male					No	Yes	Missing	No		25/09/2018
439	Chilenje 1st Level Hospital	23	Live birth	3100	Missing	21/03/2018	21/03/2018	7/12/2017			5/9/2018	3	14/09/2018	Positive	RPR		38weeks/6days	1	Negative		Yes	Facility		Married	Unavailable		1	0			Female					No	Yes	Missing	Yes		21/03/2018
440	Chilenje 1st Level Hospital	24	Live birth	2800	Missing	30/08/2018	30/08/2018	14/06/2018			23/02/2019	1	21/03/2019	Positive	RPR		36weeks/2days	2	Negative		Yes	Facility		Single	No		1	1			Female					No	Yes	Missing	Yes		30/08/2018
441	Chilenje 1st Level Hospital	27	Live birth	3000	Missing	17/09/2019	17/09/2019	8/5/2019			10/2/2020		15/02/2020	Positive	RPR		39weeks/2days	3	Positive		Yes	Home		Married	No		1	2			Female					No	Yes	Missing	No
442	Chilenje 1st Level Hospital	40	Live birth	2400	Missing	4/6/2018	4/6/2018	6/2/2018			27/11/2018	3	13/11/2018	Positive	RPR		42weeks/0days	3	Negative		Yes	Facility		Married	Unavailable		1	2			Female					No	Yes	Missing	Yes		4/6/2018
443	Chilenje 1st Level Hospital	37	Live birth	3340	Missing	1/2/2019	1/2/2019	1/10/2018			3/8/2019		8/7/2019	Positive	RPR		36weeks	3	Positive			Facility		Married	Unavailable		1	2			Female					No	Yes	Missing	No
444	Chilenje 1st Level Hospital	25	Live birth	3400	Missing	4/3/2019	4/3/2019	17/10/2018			11/8/2019	3	21/07/2019	Positive	RPR		37weeks	2	Negative	MCH	Yes	Facility		Married	No		1	1			Female					No	Yes	Yes	Yes		4/3/2019
445	Chilenje 1st Level Hospital	20	Live birth	3420	Missing	22/04/2018	22/04/2018	22/10/2017			13/07/2018	3	29/07/2018	Positive	RPR		36weeks/5days	3	Negative		Yes	Facility		Married	Unavailable		1	1			Female					No	Yes	Missing	Yes		22/04/2018
446	Chilenje 1st Level Hospital	27	Live birth	2800	Missing	23/04/2018	23/04/2018	1/11/2017			8/8/2018	1	8/8/2018	Positive	RPR		40weeks/0days	2	Negative		Yes	Facility		Single	No		1	3			Female					No	Yes	Missing	Yes		23/04/2018
447	Chilenje 1st Level Hospital	34	Live birth	2700	Missing	2/1/2018	2/1/2018	24/07/2017			7/5/2018		1/5/2018	Positive	RPR		41weeks/0days	6	Negative			Facility		Married	No		1	7			Male					No	Yes	Missing	Yes
448	Chilenje 1st Level Hospital	28	Live birth	2650	Missing	3/12/2018	3/12/2018	17/07/2018			12/5/2019		24/04/2019	Positive	RPR		42weeks/5days	3	Positive			Facility		Married	Unavailable		1	2			Male					No	Yes	Missing	No
449	Chilenje 1st Level Hospital	29	Live birth	4100	Missing	24/01/2019	24/01/2019	21/08/2018			2/6/2019		28/05/2019	Positive	RPR		40weeks/5days	3	Positive			Facility		Married	No		1	2			Male					No	Yes	Missing	Yes
450	Chilenje 1st Level Hospital	36	Live birth	3800	Missing	16/01/2018	16/01/2018	30/08/2017			13/05/2018	3	6/5/2018	Positive	RPR		35weeks/3days	4	Negative		Yes	Facility		Married	No		1	3			Female					No	Yes	Missing	Yes		16/01/2018
451	Chilenje 1st Level Hospital	31	Live birth	3300	Missing	9/5/2018	9/5/2018	15/12/2017			9/10/2018	3	22/09/2018	Positive	RPR		42weeks/4days	2	Positive		Yes	Facility		Married	No		1	1			Male					No	Yes	Missing	No		9/5/2018
452	Chilenje 1st Level Hospital	25				19/04/2018	19/04/2018	24/01/2018				3	1/10/2018	Positive	RPR			1	Positive		Yes			Single				0								No	Yes	Missing	No		19/04/2018
453	Chilenje 1st Level Hospital	24	Live birth	2800	Missing	10/9/2018	10/9/2018	23/07/2018			16/02/2019	3	30/04/2019	Positive	RPR		29weeks/5days	2	Positive		Yes	Facility		Married	No		1	1			Female					No	Yes	Missing	Yes		10/9/2018
454	Chilenje 1st Level Hospital	32	Live birth	2600	Missing	31/01/2018	31/01/2018	14/09/2017			21/06/2018	3	21/06/2018	Positive	RPR		40weeks/0days	4	Negative		Yes	Facility		Married	No		1	3			Female					No	Yes	Missing	Yes		31/01/2018
455	Chilenje 1st Level Hospital	38				13/08/2018	13/08/2018	1/5/2018				1	8/2/2019	Positive	RPR			11	Negative		Yes			Married				2								No	Yes	Missing	Yes		13/08/2018
456	Chilenje 1st Level Hospital	38	Live birth	2800	Missing	20/12/2018	20/12/2018	12/6/2018			16/03/2019	3	19/03/2019	Positive	RPR		39weeks/3days	4	Positive		Yes	Facility		Single	No		1	2			Female					No	Yes	Missing	Yes		20/12/2018
457	Chilenje 1st Level Hospital	21	Live birth	3600	Missing	30/01/2018	30/01/2018	7/9/2017			13/06/2018	3	15/06/2018	Positive	RPR		40weeks/2days	1	Negative		Yes	Facility		Single	No		1	0			Female					No	Yes	Missing	Yes		30/01/2018
458	Chilenje 1st Level Hospital	27	Live birth	2900	Missing	27/07/2018	27/07/2018	9/3/2018			10/12/2018		16/12/2018	Positive	RPR		39weeks/6days	4	Positive			Facility		Married	No		1	2			Male					No	Yes	Missing	No
459	Chilenje 1st Level Hospital	29	Live birth	3000	Missing	14/06/2018	14/06/2018	30/12/2017			22/09/2018	3	7/10/2018	Positive	RPR		38weeks/0days	3	Positive		Yes	Facility		Married	Unavailable		1	2			Female					No	Yes	Missing	Yes		14/06/2018
460	Chilenje 1st Level Hospital	28	Live birth	2000	Missing	10/7/2018	10/7/2018	5/2/2018			10/11/2018	1	12/11/2018	Positive	RPR		39weeks/5days	2	Negative		Yes	Facility		Single	No		1	1			Male					No	Yes	Missing	Yes		10/7/2018
461	Chilenje 1st Level Hospital	42	Live birth	4000	Missing	25/01/2018	25/01/2018	5/8/2017			15/05/2018	3	12/5/2018	Positive	RPR		40weeks/3days	7	Negative		Yes	Facility		Married	No		1	5			Female					No	Yes	Missing	Yes		25/01/2018
462	Chilenje 1st Level Hospital	30				5/3/2019	5/3/2019	23/09/2018					30/06/2019	Positive	RPR			2	Negative					Single				1								No	Yes	Missing	Yes
463	Chilenje 1st Level Hospital		Live birth	3200	Missing	5/3/2019	5/3/2019	10/11/2018			20/08/2019		18/08/2018	Positive	RPR		40weeks/2days	2	Positive			Facility		Single	No		1	1			Female					No	Yes	Missing	No
464	Chilenje 1st Level Hospital	20	Live birth	3400	Missing	14/12/2018	14/12/2018	1/1/1900			22/06/2019		1/1/1900		RPR		999	1	Positive			Facility		Married	No		1	0			Male					No	Yes	Missing	Yes
465	Chilenje 1st Level Hospital	27	Live birth	2900	Missing	19/11/2018	19/11/2018	13/07/2018			25/04/2019	1	20/04/2019	Positive	RPR		40weeks/5days	4	Negative		Yes	Facility		Married	Unavailable		1	3			Male					No	Yes	Missing	Yes		19/11/2018
466	Chilenje 1st Level Hospital	33	Live birth	3100	Missing	6/12/2018	6/12/2018	5/6/2018			20/03/2019	1	12/3/2019	Positive	RPR		40weeks/0days	3	Negative		Yes	Facility		Married	No		1	2			Male					No	Yes	Missing	Yes		6/12/2018
467	Chilenje 1st Level Hospital	20				25/06/2018	25/06/2018	27/03/2018				3	3/1/2019	Positive	RPR			2	Negative		Yes			Married				1								No	Yes	Missing	Yes		25/06/2018
468	Chilenje 1st Level Hospital	24	Live birth	999	Missing	18/12/2018	18/12/2018	28/07/2018			24/04/2019	1	4/5/2019	Positive	RPR		38weeks/3days	2	Positive		Yes	Facility		Married	No		1	1			Male					No	Yes	Missing	No		18/12/2018
469	Chilenje 1st Level Hospital	22	Live birth	3000	Missing	27/06/2018	27/06/2018	15/02/2018			17/11/2018	1	22/11/2018	Positive	RPR		39weeks/5days	1	Negative		Yes	Facility		Married	No		1	0			Male					No	Yes	Missing	Yes		27/06/2018
470	Chilenje 1st Level Hospital	28	Live birth	3000	Missing	20/08/2018	20/08/2018	15/01/2018			21/11/2018	3	22/10/2018	Positive	RPR		44weeks/2days	3	Negative		Yes	Facility		Married	Unavailable		1	2			Female					No	Yes	Missing	Yes		20/08/2018
471	Chilenje 1st Level Hospital	22	Live birth	2000	Missing	18/12/2018	18/12/2018	11/10/2018			30/04/2019		18/07/2019	Positive	RPR		28weeks/5days	4	Positive			Facility		Married	No		1	1			Male					No	Yes	Missing	No
472	Chilenje 1st Level Hospital	29				23/05/2019	23/05/2019	1/1/1900				3	1/1/1900	Positive	RPR			1	Negative		Yes			Married				0								No	Yes	Missing	Yes		23/05/2019
473	Chilenje 1st Level Hospital	39				27/01/2018	27/01/2018	12/8/2017				1	19/05/2018	Positive	RPR			5	Positive		Yes			Married				4								No	Yes	Missing	No		27/01/2018
474	Chilenje 1st Level Hospital	25				23/10/2018	23/10/2018	22/07/2018				1		Positive	RPR			1	Negative		Yes			Single				0								No	Yes	Missing	Yes		23/10/2018
475	Chilenje 1st Level Hospital	29	Live birth	3700	Missing	5/11/2018	5/11/2018	28/07/2018			24/03/2019	3	4/5/2019	Positive	RPR		34weeks/1day	5	Negative		Yes	Facility		Married	No		1	3			Male					No	Yes	Missing	Yes		5/11/2018
476	Chilenje 1st Level Hospital	31	Live birth	3600	Missing	20/03/2018	20/03/2018	10/11/2017			17/08/2018		17/08/2018	Positive	RPR		40weeks/0days	3	Positive			Facility		Married	No		1	2			Male					No	Yes		Yes
477	Chilenje 1st Level Hospital	21	Live birth	3200	Missing	3/1/2018	3/1/2018	25/10/2017			21/08/2018	1	2/8/2018	Positive	RPR		42weeks/7days	1	Negative		Yes	Facility		Single	No		1	0			Female					No	Yes	Missing	Yes		3/1/2018
478	Chilenje 1st Level Hospital	34	Live birth	2000	Missing	18/04/2018	18/04/2018	6/12/2017			13/08/2018	1	13/09/2018	Positive	RPR		40weeks/0days	5	Positive		Yes	Facility		Married	No		1	4			Male					No	Yes	Missing	Yes		18/04/2018
479	Chilenje 1st Level Hospital	31				10/10/2018	10/10/2018	24/06/2018				1	1/4/2019	Positive	RPR			2	Negative		Yes			Married				1								No	Yes	Missing	Yes		10/10/2018
480	Chilenje 1st Level Hospital	33	Live birth	2700	Missing	6/3/2018	6/3/2018	6/8/2017			10/4/2018	3	13/05/2018	Positive	RPR		36weeks	3	Positive		Yes	Facility		Married	Unavailable		1	2			Male					No	Yes	Missing	No		6/3/2018
481	Chilenje 1st Level Hospital	22	Live birth	3240	Missing	8/10/2018	8/10/2018	5/6/2018			18/03/2019	1	12/3/2019	Positive	RPR		40weeks/6days	1	Positive		Yes	Facility		Married	Unavailable		1	0			Female					No	Yes	Missing	No		8/10/2018
482	Chilenje 1st Level Hospital	31	Live birth	3520	Missing	12/1/2018	12/1/2018	1/1/1900			23/06/2018	3	1/1/1900	Positive	RPR		999	4	Negative		Yes	Facility		Married	Unavailable		1	3			Male					No	Yes	No	Yes		12/1/2018
483	Chilenje 1st Level Hospital	25				26/10/2018	26/10/2018	28/04/2018				1	5/1/2019	Positive	RPR			4	Negative		Yes			Married				3								No	Yes	Missing	Yes		26/10/2018
484	Chilenje 1st Level Hospital	23	Live birth	2800	Missing	4/9/2018	4/9/2018	1/1/1900			13/01/2019	1	1/1/1900	Positive	RPR		999	2	Positive		Yes	Facility		Married	No		1	0			Male					No	Yes	Missing	Yes		4/9/2018
485	Chilenje 1st Level Hospital	32	Live birth	3400	Missing	3/10/2018	3/10/2018	1/3/2018			15/12/2018	1	8/12/2018	Positive	RPR		41weeks/2days	4	Negative		Yes	Facility		Married	Unavailable		1	2			Female					No	Yes	Missing	Yes		3/10/2018
486	Chilenje 1st Level Hospital	20	Live birth	3300	Missing	30/08/2018	30/08/2018	20/04/2018			11/1/2019	2	27/01/2019	Positive	RPR		38weeks/5days	2	Negative		Yes	Facility		Married	Unavailable		1	1			Female					No	Yes	Missing	Yes		30/08/2018
487	Chilenje 1st Level Hospital	21	Live birth	3480	Missing	21/08/2018	21/08/2018	10/4/2018			30/01/2019	1	17/01/2019	Positive	RPR		42weeks/1day	1	Negative		Yes	Facility		Single	No		1	0			Female					No	Yes	Missing	Yes		21/08/2018
488	Chilenje 1st Level Hospital	25				16/07/2018	16/07/2018	27/01/2018				1	3/11/2018	Positive	RPR			4	Negative		Yes			Married				3								No	Yes	Missing	Yes		16/07/2018
489	Chilenje 1st Level Hospital	20	Live birth	3200	Missing	4/3/2019	4/3/2019	23/09/2018			30/06/2019	3	30/06/2019	Positive	RPR		40weeks	1	Negative		Yes	Facility		Single	No		1	0			Male					No	Yes	Missing	Yes		4/3/2019
490	Chilenje 1st Level Hospital	21	Macerated stillbirth	1800	Missing	24/12/2018	24/12/2018	25/09/2018			27/05/2019		2/7/2019	Positive	RPR		34weeks/6days	1	Negative			Facility		Married			1	0			Male					No	Yes	Missing	Yes
491	Chilenje 1st Level Hospital	32	Live birth	2900	Missing	4/3/2019	4/3/2019	1/1/1900			30/07/2019	3	1/1/1900	Positive	RPR		999	5	Positive		Yes	Facility		Married	No		1	3			Female					No	Yes	Missing	No		4/3/2019
492	Chilenje 1st Level Hospital	22	Live birth	2800	Missing	3/9/2019	3/9/2019	25/05/2019			1/2/2020		1/2/2020	Positive	RPR		40weeks	2	Negative			Facility		Married	No		1	1			Male					No	Yes	Missing	Yes
493	Chilenje 1st Level Hospital	38				8/6/2018	8/6/2018	8/1/2018				1	15/09/2018	Positive	RPR			3	Negative		Yes			Married				2								No	Yes	Missing	Yes		8/6/2018
494	Chilenje 1st Level Hospital	20	Live birth	3200	Missing	14/08/2018	14/08/2018	1/4/2018			14/12/2018	3	8/1/2019	Positive	RPR		37weeks	1	Positive		Yes	Facility		Married	Unavailable		1	0			Female					No	Yes	Missing	Yes		14/08/2018
495	Chilenje 1st Level Hospital	25	Live birth	2800	Missing	12/6/2018	12/6/2018	25/12/2017			9/10/2018	3	1/10/2018	Positive	RPR		41weeks/1day	3	Positive		Yes	Facility		Married	No		1	2			Female					No	Yes	Missing	Yes		12/6/2018
496	Chilenje 1st Level Hospital	24		3000	Missing	5/10/2018	5/10/2018	3/5/2018			9/2/2019	1	10/2/2019	Positive	RPR		39weeks/6days	1	Positive		Yes	Facility		Single	No		1	1			Female					No	Yes	Missing	Yes		5/10/2018
497	Chilenje 1st Level Hospital	31	Live birth	3100	Missing	6/3/2018	6/3/2018	1/1/1900			12/7/2018	1	1/1/1900	Positive	RPR		999	4	Positive		Yes	Facility		Married	Unavailable		1	3			Female					No	Yes	Missing	No		6/3/2018
498	Chilenje 1st Level Hospital	30	Live birth	2700	Missing	5/7/2018	5/7/2018	24/04/2018			31/10/2018	3	2/2/2019	Positive	RPR		999	3	Negative		Yes	Facility		Married	Unavailable		1	2			Female					No	Yes	Missing	Yes		5/7/2018
499	Chilenje 1st Level Hospital	25				25/06/2018	25/06/2018	5/1/2018				3	12/10/2018	Positive	RPR			4	Negative		Yes			Married				2								No	Yes	Missing	Yes		25/06/2018
500	Chilenje 1st Level Hospital	39	Live birth	3200	Missing	24/12/2018	24/12/2018	28/10/2018			23/04/2019		5/8/2019	Positive	RPR		37weeks	3	Positive			Facility		Married	No		1	2			Male					No	Yes	Missing	No
501	Chilenje 1st Level Hospital	32	Live birth	3600	Missing	2/5/2018	2/5/2018	1/1/1900			21/07/2018	1	1/1/1900	Positive	RPR		999	5	Negative		Yes	Facility		Married	Unavailable		1	4			Male					No	Yes	Missing	Yes		2/5/2018
502	Chilenje 1st Level Hospital	42	Live birth	3000	Missing	3/12/2018	3/12/2018	1/9/2018			3/6/2019	3	8/6/2018	Positive	RPR		39weeks/2days	4	Negative		Yes	Facility		Married	No		1	3			Male					No	Yes	Missing	Yes		3/12/2018
503	Chilenje 1st Level Hospital	25	Live birth	2500	Missing	18/04/2018	18/04/2018	6/2/2018			10/11/2018	1	13/11/2018	Positive	RPR		39weeks/4days	3	Negative		Yes	Facility		Married	No		1	1			Male					No	Yes	Missing	Yes		18/04/2018
504	Chilenje 1st Level Hospital	33	Live birth	3000	Missing	1/3/2019	1/3/2019	20/10/2018			25/06/2019	3	27/07/2019	Positive	RPR		35weeks/3days	6	Positive	MCH	Yes	Facility		Married	No		1	4			Female					No	Yes	Yes	No		1/3/2019
505	Chilenje 1st Level Hospital	28	Live birth	1900	Missing	5/3/2019	5/3/2019	17/12/2018			30/07/2019		24/09/2018	Positive	RPR		32weeks/1day	2	Positive			Facility		Single	No		1	1			Male					No	Yes	Missing	No
506	Chilenje 1st Level Hospital	40				11/6/2018	11/6/2018	1/1/1900				3	1/1/1900	Positive	RPR			6	Negative		Yes			Married				4								No	Yes	Missing	Yes		11/6/2018
507	Chilenje 1st Level Hospital	26	Live birth	2700	Missing	27/08/2018	27/08/2018	2/4/2018			8/12/2018	3	9/1/2019	Positive	RPR		35weeks/5days	3	Negative		Yes	Facility		Married	Unavailable		1	2			Male					No	Yes	Missing	Yes		27/08/2018
508	Chilenje 1st Level Hospital	35	Live birth	3380	Missing	19/12/2018	19/12/2018	7/8/2018			4/5/2019	3	14/05/2019	Positive	RPR		38weeks/3days	2	Negative		Yes	Facility		Married	Unavailable		1	0			Male					No	Yes	Missing	Yes		19/12/2018
509	Chilenje 1st Level Hospital	21	Live birth	2800	Missing	11/10/2018	11/10/2018	26/07/2018			21/02/2019	1	2/5/2019	Positive	RPR		30weeks/0days	2	Negative		Yes	Facility		Single	Unavailable		1	1			Female					No	Yes	Missing	Yes		11/10/2018
510	Chilenje 1st Level Hospital	28	Live birth	2900	Missing	14/06/2018	14/06/2018	19/03/2018			29/11/2018	1	26/12/2018	Positive	RPR		36weeks/3days	1	Positive		Yes	Facility		Married	Unavailable		1	2			Male					No	Yes	Missing	Yes		14/06/2018
511	Chilenje 1st Level Hospital	30	Live birth	2700	Missing	14/05/2018	14/05/2018	17/03/2018			2/1/2019	3	24/12/2018	Positive	RPR		41weeks/4days	4	Positive		Yes	Facility		Married	No		1	3			Male					No	Yes	Missing	No		14/05/2018
512	Chilenje 1st Level Hospital	36	Live birth	3100	Missing	3/9/2018	3/9/2018	29/05/2018			28/01/2019	1	5/2/2019	Positive	RPR		39weeks/6days	5	Negative		Yes	Facility		Married	No		1	3			Male					No	Yes	Missing	Yes		3/9/2018
513	Chilenje 1st Level Hospital	27	Live birth	3000	Missing	13/03/2018	13/03/2018	23/10/2017			22/07/2018	3	30/07/2018	Positive	RPR		38weeks/6days	3	Negative		Yes	Facility		Married	Unavailable		1	2			Female					No	Yes	Missing	No		13/03/2018
514	Chilenje 1st Level Hospital	32	Live birth	2800	Missing	7/3/2019	7/3/2019	23/01/2019			2/11/2019	3	30/10/2019	Positive	RPR		40weeks/3days	5	Negative		Yes	Facility		Married	No		1	3			Female					No	Yes	Missing	Yes		7/3/2019
515	Chilenje 1st Level Hospital	23	Live birth	3060	Missing	7/5/2018	7/5/2018	29/11/2017			15/08/2018	1	6/9/2017	Positive	RPR		37weeks	2	Positive		Yes	Facility		Single	Unavailable		1	1			Male					No	Yes	Missing	No		7/5/2018
516	Chilenje 1st Level Hospital	27	Live birth	999	Missing	5/11/2018	5/11/2018	1/1/1900			12/1/2019	3	1/1/1900	Positive	RPR		999	3	Positive		Yes	Facility		Married	Unavailable		1	2			Female					No	Yes	Missing	No		5/11/2018
517	Chilenje 1st Level Hospital	21	Live birth	2200	Missing	29/01/2018	29/01/2018	21/10/2017			29/07/2018	3	28/07/2018	Positive	RPR		40weeks/1day	2	Negative		Yes	Facility		Single	No		1	2			Male					No	Yes	Missing	Yes		29/01/2018
518	Chilenje 1st Level Hospital	34	Live birth	2820	Missing	13/03/2019	13/03/2019	20/10/2018			19/07/2019		27/07/2019	Positive	RPR		38weeks/6days	3	Positive			Facility		Single	No		1	1			Female					No	Yes	Missing	No
519	Chilenje 1st Level Hospital	27	Live birth	2800	Missing	12/10/2018	12/10/2018	1/5/2018			14/02/2019	1	8/2/2019	Positive	RPR		40weeks/6days	3	Negative		Yes	Facility		Married	Unavailable		1	2			Male					No	Yes	Missing	Yes		12/10/2018
520	Chilenje 1st Level Hospital	34	Live birth	3200	Missing	3/1/2018	3/1/2018	7/9/2017			7/6/2018	1	14/06/2018	Positive	RPR		39weeks/0days	4	Positive		Yes	Facility		Married	No		1	3			Male					No	Yes	Missing	No		3/1/2018
521	Chipata 1st Level Hospital	26	Live birth	3300		7/12/2018	7/12/2018	27/07/2018			19/04/2019	1	3/5/2019	Positive	RPR			3	Positive		Yes	Facility			No		1	2			Female						Yes		Yes		7/12/2018
522	Chipata 1st Level Hospital	27	Live birth	3100		3/7/2019	3/7/2019	11/2/2019			7/11/2019	3	18/11/2019	Positive	RPR		999	1	Negative		Yes	Facility		Married			1	0			Male					No	Yes	Missing	Yes		1/10/2019
523	Chipata 1st Level Hospital	22	Live birth	2600		4/1/2019	4/1/2019	28/09/2018			30/04/2019	3	5/7/2019	Positive	RPR		36 weeks	3	Negative		Yes	Facility		Married			1	1			Male						Yes	Yes	Yes		4/1/2019
524	Chipata 1st Level Hospital	23				13/02/2019	13/02/2019	15/10/2018				1	22/07/2019	Positive	RPR			1	Negative		Yes			Married				0								No	Yes	Missing	Yes		13/02/2019
525	Chipata 1st Level Hospital	26				10/10/2018	10/10/2018							Positive	RPR				Positive					Single													Yes		No
526	Chipata 1st Level Hospital	20	Live birth	3500		21/01/2019	21/01/2019	24/08/2018			1/5/2019	1	31/05/2019	Positive	RPR		38 weeks	2	Negative		Yes	Facility		Married	No		1	1			Male						Yes		Yes		21/01/2019
527	Chipata 1st Level Hospital	33	Live birth	3000		11/2/2019	11/2/2019	5/8/2018			17/04/2019	1	12/5/2019	Positive	RPR		40 weeks	5	Negative		Yes	Facility		Married			1	4			Male						Yes		Yes		11/2/2019
528	Chipata 1st Level Hospital	40	Live birth	2000		15/01/2019	15/01/2019	29/06/2018			3/4/2019	1	6/3/2019	Positive	RPR			6	Negative		Yes	Facility		Married	No		1	5			Male						Yes		Yes		15/01/2019
529	Chipata 1st Level Hospital	19	Live birth	2900	Missing	28/11/2018	28/11/2018				3/4/2019			Positive	RPR				Negative			Facility		Married	No		1				Female					No	Yes	Missing	Yes
530	Chipata 1st Level Hospital	21				1/10/2018	1/10/2018	11/5/2018					15/02/2019	Positive	RPR			1	Negative									0									Yes		Yes
531	Chipata 1st Level Hospital	25	Live birth	2900		28/09/2018	28/09/2018	5/1/2018			24/10/2018		12/10/2018	Positive	RPR			3				Facility		Married			1	2			Female						Yes
532	Chipata 1st Level Hospital	22	Live birth	2800		3/12/2018	3/12/2018				1/5/2019			Positive	RPR		36 weeks	2	Negative			Facility		Married			1	1			Male						Yes		Yes
533	Chipata 1st Level Hospital	29				11/2/2019	11/2/2019	12/10/2018				1	19/07/2019	Positive	RPR			5	Positive		Yes			Married				4									Yes		No		11/2/2019
534	Chipata 1st Level Hospital	25				9/1/2018	9/1/2018	28/07/2017					2/5/2018	Positive	RPR			3	Negative					Married				1									Yes	Missing	Yes
535	Chipata 1st Level Hospital	28	Live birth	3100		4/12/2018	4/12/2018	5/9/2018			30/05/2019	1	12/6/2019	Positive	RPR		38 weeks	4	Positive			Facility		Married			1	3			Male						Yes		No
536	Chipata 1st Level Hospital	18	Live birth	2200	Missing	4/6/2018	4/6/2018	28/01/2018			14/09/2018		31/10/2018	Positive	RPR			1	Negative			Facility		Married	No		1	0			Female					No	Yes	Missing	Yes
537	Chipata 1st Level Hospital	24	Live birth	4000		21/01/2019	21/01/2019	15/07/2018			16/04/2019	2	22/04/2019	Positive	RPR		36 weeks	2	Negative		Yes	Facility		Married			1	1			Male						Yes		Yes		21/01/2019
538	Chipata 1st Level Hospital	37				4/6/2018	4/6/2018	5/1/2018					12/10/2018	Positive	RPR			4	Negative					Married				3									Yes		Yes
539	Chipata 1st Level Hospital	27				8/10/2018	8/10/2018	11/4/2018					16/01/2019	Positive	RPR			4	Positive					Single				3									Yes		Yes
542	Chipata 1st Level Hospital	44	Live birth	2000		3/12/2018	3/12/2018				28/03/2019			Positive	RPR		30 weeks	2	Positive			Facility					1	1			Female						Yes		Yes
544	Chipata 1st Level Hospital	31	Live birth	2500		2/1/2019	2/1/2019	17/08/2018			8/6/2019	3	24/05/2019	Positive	RPR			5	Positive		Yes	Facility		Married			1	4			Male						Yes	Missing	No		2/1/2019
545	Chipata 1st Level Hospital	37	Live birth	2900		1/10/2018	1/10/2018	1/10/2018			9/2/2019			Positive	RPR		36 weeks	3	Positive			Facility		Single			1	2			Female						Yes		Yes
546	Chipata 1st Level Hospital	26	Live birth	3200		10/12/2018	10/12/2018	10/5/2018			18/02/2019		22/02/2019	Positive	RPR		36 weeks	3	Negative			Facility		Married			1	2			Male						Yes		Yes
547	Chipata 1st Level Hospital	21	Live birth	2600		4/2/2019	4/2/2019	6/9/2018			5/5/2019	1	13/06/2019	Positive	RPR		35 weeks	2	Negative		Yes	Facility		Married			1	1			Female						Yes		Yes		4/2/2019
548	Chipata 1st Level Hospital	19	Live birth	2800		12/12/2018		4/8/2018			2/3/2019		11/5/2019	Positive	RPR			3	Negative			Facility		Married			1	2			Male						Yes		Yes
549	Chipata 1st Level Hospital	20				21/11/2018	21/11/2018	12/8/2018					24/05/2019	Positive	RPR			2						Married				0									Yes
550	Chipata 1st Level Hospital	31	Live birth	3500		3/12/2018	3/12/2018	1/6/2018			13/02/2019		1/3/2019	Positive	RPR			4	Negative			Facility		Married			1	3			Male						Yes		Yes
551	Chipata 1st Level Hospital	25					23/10/2018	23/10/2018						Positive	RPR				Positive																		Yes		No
552	Chipata 1st Level Hospital	23	Live birth	2500		17/10/2018	17/10/2018	23/06/2018			8/2/2019		30/03/2019	Positive	RPR			1	Positive			Facility			No		1	0			Male						Yes		No
553	Chipata 1st Level Hospital	20	Live birth	3100		2/1/2019	2/1/2019	24/08/2018			25/03/2019	1	30/04/2019	Positive	RPR		36 weeks	2	Negative		Yes	Facility		Married			1	1			Female						Yes		Yes		2/1/2019
554	Chipata 1st Level Hospital	24				14/06/2019	14/06/2019	23/03/2019				1	30/12/2019	Positive	RPR			3	Negative		Yes			Married				2								No	Yes	Missing	Yes		14/06/2019
555	Chipata 1st Level Hospital	22				17/12/2018	17/12/2018	4/9/2018				3	11/6/2019	Positive	RPR			2	Negative		Yes			Married				1									Yes	Missing	Yes		17/12/2018
556	Chipata 1st Level Hospital	36	Live birth	2500	Missing	12/2/2019	12/2/2019	29/09/2018			28/07/2019	1	6/7/2019	Positive	RPR		36 weeks	6	Positive		Yes	Facility		Married			1	5			Female					No	Yes	Missing	No		12/2/2019
557	Chipata 1st Level Hospital	25	Live birth	2700		24/12/2018	24/12/2018	10/7/2018			16/04/2019	1	17/04/2019	Positive	RPR		39 weeks 6 days	2	Negative		Yes	Facility		Married	No		1	3			Female						Yes		Yes		24/12/2018
558	Chipata 1st Level Hospital	40	Live birth	3500		24/12/2018	24/12/2018	15/08/2018			9/4/2019	1	22/05/2019	Positive	RPR			6	Positive		Yes	Facility		Married	No		1	5			Male						Yes		No		24/12/2018
559	Chipata 1st Level Hospital	28	Live birth	3000		23/01/2019	23/01/2019	28/07/2018			17/04/2019	1	4/3/2019	Positive	RPR			4	Negative		Yes	Facility		Married	No		1	3			Male						Yes		Yes		23/01/2019
560	Chipata 1st Level Hospital	29				11/2/2019	11/2/2019	10/8/2018				1	17/05/2019	Positive	RPR			1	Negative		Yes			Married				0									Yes		Yes		11/2/2019
561	Chipata 1st Level Hospital	37	Live birth	2900		5/2/2019	5/2/2019	16/08/2018			8/6/2019	1	23/05/2019	Positive	RPR			3	Negative		Yes	Facility		Married			1	2			Female						Yes		Yes		5/2/2019
562	Chipata 1st Level Hospital	26	Live birth	3000		26/09/2018	26/09/2018	10/6/2018			6/3/2019		17/03/2019	Positive	RPR			3	Negative		Yes	Facility			No		1	2			Male						Yes		Yes
563	Chipata 1st Level Hospital	22	Live birth	2100		28/01/2019	28/01/2019	15/09/2018			4/7/2019	3	23/06/2019	Positive	RPR		36 weeks	2	Negative		Yes	Facility		Married	No		1	1			Female						Yes		Yes		28/01/2019
564	Chipata 1st Level Hospital	29				15/07/2018	15/07/2018	15/07/2018					21/04/2019	Positive	RPR			4	Positive					Single				3									Yes		No
565	Chipata 1st Level Hospital	28	Live birth	3900	Missing	14/12/2018	14/12/2018	5/7/2018			8/2/2019		12/4/2019	Positive	RPR			5	Negative			Facility		Married	No		1	4			Female					No	Yes	Missing	No
566	Chipata 1st Level Hospital	28	Live birth	3100		14/12/2018	14/12/2018	5/10/2018			6/7/2019	3	12/7/2019	Positive	RPR		39 weeks	2	Negative		Yes	Facility		Married			1	1			Male						Yes		Yes		14/12/2018
567	Chipata 1st Level Hospital	32				22/01/2018	22/01/2018	19/09/2017					25/06/2018	Positive	RPR			6	Negative					Married				5									Yes		Yes
568	Chipata 1st Level Hospital	23		2500	Missing	7/1/2019	7/1/2019	23/08/2018			5/4/2019		30/05/2019	Positive	RPR			2	Negative			Facility		Married			1	1			Male					No	Yes	Missing	Yes
569	Chipata 1st Level Hospital	33	Live birth	3000		10/12/2018	10/12/2018	5/9/2018			3/4/2019		12/6/2019	Positive	RPR		34 weeks	4	Negative			Facility					1	3			Male						Yes		Yes
570	Chipata 1st Level Hospital	41	Live birth	3000		10/12/2018	10/12/2018	30/07/2018			14/02/2019	1	6/5/2019	Positive	RPR		36 weeks	4	Positive		Yes	Facility		Married			1	3			Female						Yes		No		10/12/2018
571	Chipata 1st Level Hospital	27	Live birth	2500		4/2/2019	4/2/2019	6/11/2018			24/08/2019	1	13/08/2019	Positive	RPR		40 weeks	3	Negative		Yes	Facility		Married			1	2			Female						Yes		Yes		4/2/2019
572	Chipata 1st Level Hospital	20				2/10/2018	2/10/2018	20/06/2018					27/03/2019	Positive	RPR			1	Positive									0									Yes		Yes
573	Chipata 1st Level Hospital	29	Live birth	2900		11/1/2019	11/1/2019	2/9/2018			28/05/2019	3	9/6/2019	Positive	RPR			3	Negative		Yes	Facility		Married	No		1	1			Male						Yes		Yes		11/1/2019
574	Chipata 1st Level Hospital	32	Live birth	3100		22/01/2019	22/01/2019				18/04/2019	1		Positive	RPR			4	Positive		Yes	Facility		Married	No		1	3			Male						Yes		No		22/01/2019
575	Chipata 1st Level Hospital	31				23/01/2019	23/01/2019	27/08/2018				3	3/5/2019	Positive	RPR			2	Negative		Yes			Married				1									Yes	Missing	Yes		23/01/2019
576	Chipata 1st Level Hospital	23	Live birth	2500	Missing	12/2/2019	12/2/2019	25/09/2018			18/05/2019		1/7/2019	Positive	RPR		36 weeks	3	Negative			Facility		Married	No		1	2			Female					No	Yes	Missing	Yes
577	Chipata 1st Level Hospital	22				29/10/2018	29/10/2018							Positive	RPR				Positive																		Yes
578	Chipata 1st Level Hospital	24	Live birth	2500		7/1/2019	7/1/2019				23/05/2019			Positive	RPR		32 weeks	2	Negative			Facility		Married			1	1			Female						Yes		Yes
579	Chipata 1st Level Hospital	32				22/01/2019	22/01/2019	24/09/2018				1	1/6/2019	Positive	RPR			5	Positive		Yes			Married				4									Yes		No		22/01/2019
580	Chipata 1st Level Hospital	27				7/1/2019	7/1/2019	20/06/2018					17/03/2019	Positive	RPR				Positive		Yes			Missing record													Yes		Yes
582	Chipata 1st Level Hospital	25				14/01/2019	14/01/2019	9/8/2018				1	16/05/2019	Positive	RPR			4	Positive		Yes			Married				2									Yes		No		14/01/2019
583	Chipata 1st Level Hospital	26	Live birth	3300		14/12/2018	14/12/2018	19/07/2018			27/05/2019		26/04/2019	Positive	RPR		36 weeks	4	Positive			Facility		Married			1	3			Male						Yes		No
584	Chipata 1st Level Hospital	37	Live birth	3600		28/12/2018	28/12/2018	10/7/2018			29/03/2019	1	17/04/2019	Positive	RPR		36 weeks	8	Positive		Yes	Facility		Married	No		1	6			Male						Yes	Missing	No		28/12/2018
585	Chipata 1st Level Hospital	18				2/10/2018	2/10/2018	24/07/2018					1/2/2019	Positive	RPR			1	Negative					Single				0									Yes		Yes
586	Chipata 1st Level Hospital	27				8/2/2019	8/2/2019	21/10/2018				1	28/07/2019	Positive	RPR			3	Negative		Yes			Married				2									Yes		Yes		8/2/2019
587	Chipata 1st Level Hospital	20				15/01/2019	15/01/2019	10/10/2018				1	17/07/2019	Positive	RPR			1	Positive		Yes							0									Yes		Yes		15/01/2019
588	Chipata 1st Level Hospital	25	Live birth	3100		5/2/2019	5/2/2019				21/09/2019			Positive	RPR			3	Positive			Facility		Married	No		1	2			Female						Yes		No
589	Chipata 1st Level Hospital	21	Live birth	3200		1/10/2018	1/10/2018	27/05/2018			26/02/2019		3/3/2019	Positive	RPR		38 wees	2	Positive			Facility			No		1	1			Male						Yes		Yes
590	Chipata 1st Level Hospital	23	Live birth	3000		18/12/2018	18/12/2018	20/08/2018			12/6/2019	3	27/05/2019	Positive	RPR		41 weeks	1	Positive		Yes	Facility		Married	No		1	0			Female						Yes		Yes		18/12/2018
591	Chipata 1st Level Hospital	19		2800	Missing	18/01/2019	18/01/2019	18/08/2018			18/06/2019		25/05/2019	Positive	RPR			1	Positive			Facility		Single			1	0			Male					No	Yes	Missing	No
592	Chipata 1st Level Hospital	27	Live birth	3200	Missing	6/2/2019	6/2/2019				4/4/2019			Positive	RPR		36 weeks	3	Positive			Facility		Married			1	2			Female					No	Yes	Missing	Yes
593	Chipata 1st Level Hospital	33	Live birth	4500	Missing	12/6/2019	12/6/2019	25/02/2019			11/11/2019		4/12/2019	Positive	RPR			5	Negative			Facility		Married			1	4			Female					No	Yes	Missing	Yes
594	Chipata 1st Level Hospital	35	Live birth	2500		2/1/2019	2/1/2019				13/06/2019			Positive	RPR			4	Positive			Facility		Married	No		1	3			Female						Yes		No
595	Chipata 1st Level Hospital	20	Live birth	3800		14/01/2019	14/01/2019	19/07/2018			22/04/2019	1	26/04/2019	Positive	RPR		39 weeks	2	Negative		Yes	Facility		Married			1	1			Male						Yes	Yes	Yes		14/01/2019
596	Chipata 1st Level Hospital	27				5/10/2018	5/10/2018	15/02/2018					22/11/2018	Positive	RPR			3	Negative									2									Yes		Yes
597	Chipata 1st Level Hospital	20	Live birth	3400		28/01/2019	28/01/2019	5/8/2018			14/05/2019	1	12/5/2019	Positive	RPR		40 weeks	1	Positive		Yes	Facility		Married	No		1	0			Male						Yes		Yes		28/01/2019
598	Chipata 1st Level Hospital	27	Live birth	2700		7/8/2018	7/8/2018	22/02/2018			26/11/2019		29/11/2018	Positive	RPR			3	Negative			Facility		Married			1	1			Female						Yes		Yes
599	Chipata 1st Level Hospital	19	Live birth	2800		5/10/2018	5/10/2018	25/05/2018			28/02/2019		1/3/2019	Positive	RPR		36 weeks	2	Positive			Facility			No		1	1									Yes		No
600	Chipata 1st Level Hospital	20	Live birth			12/6/2019	12/6/2019				4/8/2019			Positive	RPR			2	Positive		Yes	Facility		Married	No		1	1			Male						Yes		Yes
601	Chipata 1st Level Hospital	28	Live birth	2500		18/12/2018	18/12/2018	28/07/2018			29/03/2019	1	4/5/2019	Positive	RPR				Positive		Yes	Facility		Married	Unavailable		1				Male						Yes	Missing	No		18/12/2018
604	Chipata 1st Level Hospital	28				19/12/2018	19/12/2018							Positive	RPR				Negative					Married													Yes		Yes
605	Chipata 1st Level Hospital	44				15/01/2019	15/01/2019	15/07/2018					17/07/2019	Positive	RPR			8						Married				3									Yes
606	Chipata 1st Level Hospital	37				15/04/2019	15/04/2019	10/12/2018				1	17/09/2019	Positive	RPR			3	Positive		Yes			Married				2								No	Yes	Missing	No		15/04/2019
607	Chipata 1st Level Hospital	22																2						Married
608	Chipata 1st Level Hospital	35				16/10/2018	16/10/2018							Positive	RPR				Negative					Single													Yes		Yes
609	Chipata 1st Level Hospital	22	Live birth	2800		18/01/2019	18/01/2019	27/08/2018			9/5/2019	3	3/5/2019	Positive	RPR		40 weeks	2	Negative		Yes	Facility		Married			1	1			Male						Yes		Yes		18/01/2019
610	Chipata 1st Level Hospital	24				21/01/2019	21/01/2019	10/10/2018				3	7/7/2019	Positive	RPR			4	Negative		Yes			Married				3									Yes	Missing	Yes		21/01/2019
611	Chipata 1st Level Hospital	30	Live birth	2900		7/8/2018	7/8/2018	22/02/2018			26/11/2018		29/11/2018	Positive	RPR		36 weeks	3	Negative			Facility		Married			1	2			Female						Yes		Yes
612	Chipata 1st Level Hospital	33				14/12/2018	14/12/2018	3/9/2018				3	10/6/2019	Positive	RPR			6	Positive		Yes			Married				5									Yes		No		14/12/2018
613	Chipata 1st Level Hospital	23				11/3/2019	11/3/2019	25/11/2018				1		Positive	RPR			1	Negative		Yes			Married				0								No	Yes	Missing	Yes		11/3/2019
614	Chipata 1st Level Hospital	29				10/12/2018	10/12/2018	5/5/2018					12/2/2019	Positive	RPR			3	Negative					Married				2									Yes		Yes
615	Chipata 1st Level Hospital	21	Live birth	2500		29/10/2018	29/10/2018				6/3/2019			Positive	RPR		36 weeks	2	Negative			Facility			No		1	1									Yes		Yes
616	Chipata 1st Level Hospital	35	Live birth	2600		28/11/2018	28/11/2018	24/06/2018			9/4/2019		1/4/2019	Positive	RPR		41 weeks	3	Positive			Facility		Married	No		1	2			Female						Yes		No
617	Chipata 1st Level Hospital	30	Live birth	1600		26/12/2018	26/12/2018				13/02/2019	1		Positive	RPR			1	Positive		Yes	Facility		Married	No		2	0			Male	1500		No	Male		Yes		No		26/12/2018		Live birth
618	Chipata 1st Level Hospital	26				11/1/2019	11/1/2019	10/9/2018					17/06/2019	Positive	RPR			3	Negative					Married				2									Yes		Yes
619	Chipata 1st Level Hospital	29	Live birth	2900		7/12/2018	7/12/2018	22/06/2018			5/4/2019	1	24/03/2019	Positive	RPR		40 weeks	3	Positive		Yes	Facility		Married	No		1	2			Male						Yes		No		7/12/2018
620	Chipata 1st Level Hospital	32	Live birth	999	Missing	31/12/2018	31/12/2018	10/8/2018			19/04/2019		17/05/2019	Positive	RPR			6	Negative			Facility		Married	No		1	5			Female					No	Yes	Missing	Yes
621	Chipata 1st Level Hospital	28				26/10/2018	26/10/2018							Positive	RPR				Negative																		Yes		Yes
622	Chipata 1st Level Hospital	26	Live birth	2100		3/12/2018	3/12/2018	6/7/2018			11/2/2019		13/04/2019	Positive	RPR			3	Negative			Facility		Married			1	4			Male						Yes		No
623	Chipata 1st Level Hospital	27	Live birth	2300		5/10/2018	5/10/2018	7/6/2018			23/02/2019		14/03/2019	Positive	RPR		37 weeks	3	Positive			Home		Single	No		1	2			Female						Yes		No
624	Chipata 1st Level Hospital	20	Live birth	3200		8/6/2018					23/10/2018			Positive	RPR			2	Positive			Facility		Married	No		1	1			Male						Yes		No
625	Chipata 1st Level Hospital	35	Live birth	2400			23/10/2018				12/2/2019			Positive	RPR		34 weeks	3	Positive			Facility					1	2			Male						Yes		No
626	Chipata 1st Level Hospital	34	Live birth	3900		18/12/2018	18/12/2018	20/06/2018			22/03/2019	3	27/03/2019	Positive	RPR		39 weeks 5 days	3	Positive		Yes	Facility		Married	No		1	2			Male						Yes		No		18/12/2018
627	Chipata 1st Level Hospital	28				26/10/2018	26/10/2018							Positive	RPR				Negative																		Yes		Yes
628	Chipata 1st Level Hospital	27	Live birth	2400		21/01/2019	21/01/2019	30/04/2018			7/2/2019	1	7/2/2019	Positive	RPR		40 weeks	4	Positive		Yes	Facility		Married	No		1	0			Male						Yes		Yes		21/01/2019
629	Chipata 1st Level Hospital	27	Live birth	3200	Missing	17/12/2018	17/12/2018	11/8/2018			18/04/2019		8/5/2019	Positive	RPR			4	Negative			Facility		Married	No		1	2			Male					No	Yes	Missing	Yes
630	Chipata 1st Level Hospital	19				22/01/2019	22/01/2019	7/9/2018			7/6/2019	3	16/06/2019	Positive	RPR		38 weeks /6 days	2	Positive		Yes	Facility		Married	No		1	0									Yes		No		22/01/2019
631	Chipata 1st Level Hospital	25	Live birth	3200		7/1/2019	7/1/2019	24/09/2018			15/07/2019	3	1/7/2019	Positive	RPR		40 weeks	1	Negative		Yes	Facility		Married	No		1	0			Male						Yes		Yes		7/1/2019
632	Chipata 1st Level Hospital	37				18/12/2018	18/12/2018	11/7/2018				1	17/04/2019	Positive	RPR			6	Negative		Yes			Married				5									Yes	Missing	Yes		18/12/2018
633	Chipata 1st Level Hospital	21	Live birth	3000		25/01/2019	25/01/2019	5/8/2018			14/05/2019		12/5/2019	Positive	RPR		39 weeks	3	Negative			Facility		Married			1	1			Male						Yes		Yes
634	Chipata 1st Level Hospital	26	Live birth	2500		7/8/2018	7/8/2018	10/5/2018			28/02/2019		17/02/2019	Positive	RPR		41 weeks	2	Negative			Facility		Married	No		1	1			Female						Yes	Missing	Yes
635	Chipata 1st Level Hospital	23	Live birth	2600	Missing	5/4/2019	5/4/2019	26/12/2018			20/09/2019	999	2/10/2019	Positive	RPR		38 weeks	1	Negative			Facility		Married			1	0			Female					No	Yes	Missing	Yes
636	Chipata 1st Level Hospital	33	Live birth	2300		11/3/2019	11/3/2019	20/10/2018			8/4/2019	1	27/07/2019	Positive	RPR		999	5	Negative		Yes	Facility		Married	No		1	4			Male					No	Yes	Missing	Yes		13/03/2019
637	Chipata 1st Level Hospital	36				12/10/2018	12/10/2018							Positive	RPR				Negative																		Yes		Yes
638	Chipata 1st Level Hospital	34	Live birth	3700		8/10/2018	8/10/2018	21/07/2018			10/3/2019		27/04/2019	Positive	RPR			2	Positive			Facility		Single			1	1			Male						Yes		Yes
639	Chipata 1st Level Hospital	35				17/10/2018	17/10/2018							Positive	RPR				Positive																		Yes		No
640	Chipata 1st Level Hospital	27	Live birth	3200	Missing	12/6/2019	12/6/2019	10/1/2019			4/10/2019		17/10/2019	Positive	RPR		999	999	Positive			Facility		Married	No		1	999			Female					No	Yes	Missing	Yes
641	Chipata 1st Level Hospital	20	Live birth	2500		9/10/2018	9/10/2018				25/01/2019			Positive	RPR							Facility					1				Female						Yes
642	Chipata 1st Level Hospital	20	Live birth	2700	Missing	13/02/2019	13/02/2019	2/9/2018			11/6/2019		9/6/2019	Positive	RPR		40 weeks	2	Negative		No	Facility		Single	No		1	1			Male					No	Yes	Missing	Yes
643	Chipata 1st Level Hospital	25	Live birth	3500		26/09/2018	26/09/2018	25/04/2018			8/1/2019		30/01/2019	Positive	RPR			3	Negative			Home					1	2			Female						Yes		Yes
644	Chipata 1st Level Hospital	34	Live birth	3400		10/6/2019	10/6/2019	22/01/2019			23/10/2019		29/10/2019	Positive	RPR		38 weeks	6	Positive			Facility		Married			1	5			Male					No	Yes	Missing	No
645	Chipata 1st Level Hospital	25	Live birth	2200	Missing	12/6/2019	12/6/2019	3/2/2019			7/11/2019		10/11/2019	Positive	RPR		39 weeks	999	Negative			Facility		Married			1	999			Female					No	Yes	Missing	Yes
647	Chipata 1st Level Hospital	38				11/12/2018	11/12/2018	27/07/2018					3/5/2019	Positive	RPR			2	Positive					Married				1									Yes		No
648	Chipata 1st Level Hospital	20	Live birth	2900	Missing	10/12/2018	10/12/2018	7/5/2018			28/01/2019		12/2/2019	Positive	RPR			1	Positive			Home		Married	No		1	0			Female					No	Yes	Missing	Yes
649	Chipata 1st Level Hospital	26				11/12/2018	11/12/2018	19/07/2018					26/04/2019	Positive	RPR			3	Positive									2									Yes		Yes
650	Chipata 1st Level Hospital	29	Live birth	2600		1/2/2019	1/2/2019	5/10/2018			8/7/2019	1	12/7/2019	Positive	RPR		39 weeks/3 days	3	Negative		Yes	Facility		Married			1	2			Female						Yes		Yes		1/2/2019
651	Chipata 1st Level Hospital	37				28/01/2019	28/01/2019	15/08/2018				1	22/05/2019	Positive	RPR			5			Yes			Married				4									Yes
652	Chipata 1st Level Hospital	30				28/01/2019	28/01/2019	15/09/2018				1	27/07/2019	Positive	RPR			3	Positive		Yes			Married				2									Yes		No		28/01/2019
653	Chipata 1st Level Hospital	37	Live birth	2500		11/1/2019	11/1/2019	8/7/2018			23/05/2019	1	17/04/2019	Positive	RPR		32 weeks	5	Negative		Yes	Facility		Married			1	5			Female						Yes		Yes
654	Chipata 1st Level Hospital	21	Live birth	2500		24/09/2018	24/09/2018	23/03/2018			26/12/2018		17/12/2017	Positive	RPR		41 weeks	1	Positive			Home		Single			1	0			Male						Yes		No
655	Chipata 1st Level Hospital	25	Live birth	1900		21/01/2019	21/01/2019	15/08/2018			3/4/2019	1	22/05/2019	Positive	RPR			2	Negative		Yes			Married			1	1			Female						Yes	Missing	Yes		21/01/2019
656	Chipata 1st Level Hospital	20	Live birth	2300		1/10/2018	1/10/2018	9/6/2018			2/3/2019		16/03/2019	Positive	RPR		38 weeks	1	Negative			Facility					1	0			Male						Yes		Yes
657	Chipata 1st Level Hospital	35	Live birth	3200		30/10/2018	30/10/2018				13/05/2019			Positive	RPR				Positive			Facility					1				Male						Yes		No
658	Chipata 1st Level Hospital	23	Live birth	3000		17/12/2018	17/12/2018	6/8/2018			11/4/2019	3	15/05/2019	Positive	RPR		36 weeks	1	Positive		Yes	Facility		Married	No		1	0			Male						Yes	Missing	Yes		17/12/2018
659	Chipata 1st Level Hospital	19	Live birth	2500		19/06/2019	19/06/2019	31/01/2019			20/09/2019		2/11/2019	Positive	RPR		37 weeks	2	Positive			Facility		Married			1	1			Female					No	Yes	Missing	No
661	Chipata 1st Level Hospital	31	Live birth	2800		28/08/2019	28/08/2019	4/1/2019			2/11/2019	2	30/10/2019	Positive	RPR		38 weeks	6	Positive		Yes	Facility		Married			1	5			Male					No	Yes	Missing	No		25/09/2019
663	Chipata 1st Level Hospital	27				8/10/2018	8/10/2018	17/03/2018					22/12/2018	Positive	RPR			4	Positive									3									Yes		No
664	Chipata 1st Level Hospital	32	Live birth	3000		9/10/2018	9/10/2018				26/03/2019			Positive	RPR				Negative			Facility		Single			1				Male						Yes		Yes
666	Chipata 1st Level Hospital	29	Live birth	3300		26/10/2018	26/10/2018				25/02/2019			Positive	RPR		36 weeks	4	Positive			Facility			No		1	2			Male						Yes		No
667	Chipata 1st Level Hospital	22	Live birth	3800		23/01/2019	23/01/2019				3/4/2019			Positive	RPR			2	Positive			Facility		Married	No		1	1			Male						Yes		Yes
668	Chipata 1st Level Hospital	39				18/01/2019	18/01/2019	4/7/2018					11/4/2019	Positive	RPR				Positive		No			Married													Yes		Yes
669	Chipata 1st Level Hospital	29		3000	Missing	14/01/2019	14/01/2019	5/7/2018			10/4/2019		12/4/2019	Positive	RPR			4	Negative			Facility		Married			1	2			Male					No	Yes	Missing	Yes
670	Chipata 1st Level Hospital	27	Live birth	3500		23/10/2018	23/10/2018				6/4/2019			Positive	RPR		36 weeks	4	Positive			Facility					1	3			Male						Yes		Yes
671	Chipata 1st Level Hospital	21	Live birth	2100		25/09/2018	25/09/2018	1/5/2018			27/02/2019		5/2/2019	Positive	RPR		35 weeks	1	Negative			Facility		Married			1	0			Female						Yes	Missing	Yes
672	Chipata 1st Level Hospital	27	Live birth	3000		10/10/2018	10/10/2018				21/03/2019			Positive	RPR		36 weeks	1	Negative			Facility					1	1			Female						Yes		Yes
673	Chipata 1st Level Hospital	18				22/01/2019	22/01/2019	19/10/2018				1	26/07/2019	Positive	RPR			1	Negative		Yes			Single				0									Yes		Yes		22/01/2019
674	Chipata 1st Level Hospital	26	Live birth	3500		26/10/2018	26/10/2018				17/02/2019			Positive	RPR				Positive			Facility					1				Male						Yes		No
675	Chipata 1st Level Hospital	36	Live birth	3200		28/12/2018	28/12/2018	9/6/2018			3/3/2019	1	16/03/2019	Positive	RPR		39 weeks 1 day	5	Negative		Yes	Facility		Married	No		1	3			Male						Yes		Yes		28/12/2018
676	Chipata 1st Level Hospital	30	Live birth	2800		28/11/2018	28/11/2018	25/07/2018			8/5/2019		1/5/2019	Positive	RPR		41 weeks	4	Negative			Facility		Married	No		1	3			Female						Yes		Yes
677	Chipata 1st Level Hospital	22				28/01/2019	28/01/2019	10/8/2018				1	17/05/2019	Positive	RPR			1	Negative		Yes			Married				0									Yes		Yes		28/01/2019
678	Chipata 1st Level Hospital	32	Live birth	2200		3/8/2018	3/8/2018	12/5/2018			3/2/2019		19/02/2019	Positive	RPR		36 weeks	4	Negative			Facility		Married			1	3			Female						Yes	Missing	Yes
679	Chipata 1st Level Hospital	21				6/2/2019	6/2/2019	24/10/2018					31/07/2019	Positive	RPR			1	Positive					Married				0									Yes		Yes
680	Chipata 1st Level Hospital	18	Live birth	2600		15/01/2018	15/01/2018	3/9/2017			29/06/2018	3	10/6/2018	Positive	RPR		41 weeks	1	Negative		Yes	Facility		Single	No		1	0			Male						Yes		Yes		6/3/2018
681	Chipata 1st Level Hospital	28				26/09/2018	26/09/2018	16/04/2018					21/01/2019	Positive	RPR			2	Positive									1									Yes		No
683	Chipata 1st Level Hospital	22	Live birth	3000	Missing	12/2/2019	12/2/2019	28/08/2018			29/03/2019	999	4/6/2019	Positive	RPR		999	2	Positive			Facility		Married	No		1	1			Female					No	Yes	Missing	Yes
684	Chipata 1st Level Hospital	26	Live birth	3000		26/09/2018	26/09/2018	10/6/2018			6/3/2019		17/03/2019	Positive	RPR			3	Negative			Facility		Single	No		1	2			Male						Yes		Yes
685	Chipata 1st Level Hospital	25	Live birth	2700		30/01/2019	30/01/2019	18/07/2018			23/03/2019	1	25/04/2019	Positive	RPR		36 weeks	2	Positive		Yes	Facility		Married	No		1	1			Male						Yes		No		30/01/2019
686	Chipata 1st Level Hospital	28	Live birth	3000		10/10/2018	10/10/2018				28/03/2019			Positive	RPR		36 weeks	3	Positive			Facility					1	2			Female						Yes		No
687	Chipata 1st Level Hospital	22	Live birth	3000		21/01/2019	21/01/2019	22/07/2018			19/05/2019	1	3/4/2019	Positive	RPR		38 weeks	2	Negative		Yes	Facility		Married	No		1	1			Male						Yes	Missing	Yes		21/01/2019
688	Chipata 1st Level Hospital	28				2/10/2018	2/10/2018	3/5/2018					7/2/2019	Positive	RPR			2	Positive									1									Yes		Yes
689	Chipata 1st Level Hospital	25	Live birth	3000	Missing	12/2/2019	12/2/2019	18/11/2018			4/8/2019		25/08/2019	Positive	RPR		37 weeks	4	Positive			Facility		Married	No		1	3			Male					No	Yes	Missing	No
691	Chipata 1st Level Hospital	42	Fresh stillbirth	3200		30/01/2019	30/01/2019	27/06/2018			23/01/2019	1	4/3/2019	Positive	RPR			6	Negative		Yes	Facility		Married			1	5			Male						Yes		Yes		30/01/2019
692	Chipata 1st Level Hospital	30				23/01/2019	23/01/2019	29/09/2018				3	6/6/2019	Positive	RPR			4	Positive		Yes			Married				3									Yes		No		23/01/2019
693	Chipata 1st Level Hospital	34	Live birth	3300		21/01/2019	21/01/2019	30/07/2018			2/5/2019	3	6/5/2019	Positive	RPR		39 weeks	3	Negative		Yes	Facility		Married			1	1			Male						Yes		Yes		21/01/2019
694	Chipata 1st Level Hospital	22	Live birth	1900		14/01/2019	14/01/2019	26/08/2018			17/05/2019	1	2/6/2019	Positive	RPR			3	Negative		Yes	Facility		Married			2	1			Female	2200			Female		Yes	Yes	Yes		14/01/2019		Live birth
695	Chipata 1st Level Hospital	34	Live birth	3400		25/01/2019	25/01/2019	20/06/2018			22/03/2019		27/03/2019	Positive	RPR		39 weeks	5	Negative			Facility		Married			1	4									Yes		Yes
696	Kalingalinga Urban Health	21				30/04/2019	30/04/2019	1/1/2019				3	8/10/2019	Positive	RPR			2	Negative		Yes			Married				1								No	Yes	Missing	Yes		30/04/2019
697	Kalingalinga Urban Health	36				10/6/2019	10/6/2019	12/12/2018				3	18/09/2019	Positive	RPR			3	Positive		Yes			Married				2								No	Yes	Missing	No		10/6/2019
698	Kalingalinga Urban Health	28	Live birth	2800	Missing	26/11/2018	26/11/2018	4/6/2018			1/4/2019	3	11/3/2019	Positive	RPR		38 weeks/0days	1	Negative		Yes	Facility		Married	No		1	0			Female					No	Yes	Missing	Yes		26/11/2018
699	Kalingalinga Urban Health	27	Live birth	3100	Missing	3/12/2018	3/12/2018	9/6/2018			30/01/2019	3	16/03/2019	Positive	RPR		40 weeks/0days	3	Negative		Yes	Facility		Married	Unavailable		1	2			Female					No	Yes	Missing	Yes		3/12/2018
700	Kalingalinga Urban Health	26	Live birth	3300	Missing	1/6/2018	1/6/2018	16/11/2017			24/09/2018	3	23/08/2018	Positive	RPR		43weeks/2days	2	Positive		Yes	Facility		Married	No		1	1			Male					No	Yes	Missing	No		1/6/2018
701	Kalingalinga Urban Health	22	Live birth	2200	Missing	26/03/2019	26/03/2019				28/07/2019	3	4/9/2019	Positive	RPR		35weeks/4days	3	Positive		Yes	Facility		Single	No		1	0			Male					No	Yes	Missing	No		26/03/2019
702	Kalingalinga Urban Health	32	Live birth	4800	Missing	3/6/2018	3/6/2018	15/01/2018			27/11/2018	3	22/10/2018	Positive	RPR		44weeks/0days	1	Negative		Yes	Facility		Married	No		1	0			Male					No	Yes	Missing	Yes		3/6/2018
703	Kalingalinga Urban Health	31				30/04/2019	30/04/2019	30/01/2019				3	6/10/2019	Positive	RPR			4	Positive		Yes			Married				1								No	Yes	Missing	No		30/04/2019
704	Kalingalinga Urban Health	17	Fresh stillbirth	999		15/04/2019	15/04/2019	24/11/2018			3/6/2019	3	31/08/2019	Positive	RPR		28weeks/3days	1	Negative		Yes	Facility		Single			1	0			Female					No	Yes	Missing	Yes		15/04/2019
705	Kalingalinga Urban Health	28	Live birth	2200	Missing	3/12/2018	3/12/2018	28/07/2018			22/03/2019	3	4/5/2019	Positive	RPR		34weeks/3days	2	Positive		Yes	Facility		Married	No		1	1			Female					No	Yes	Missing	No		3/12/2018
706	Kalingalinga Urban Health	27	Live birth	3900	Missing	16/04/2019	16/04/2019	19/12/2018			8/9/2019	3	25/09/2019	Positive	RPR		39 weeks	2	Negative		Yes	Facility		Married	Unavailable		1	1			Female					No	Yes	Missing	Yes		16/04/2019
707	Kalingalinga Urban Health	43	Live birth	3700	Missing	20/08/2018	20/08/2018	15/04/2018			9/2/2019	3	20/01/2019	Positive	RPR		42week/6days	7	Positive		Yes	Facility		Married	No		1	6			Male					No	Yes	Missing	No		20/08/2018
708	Kalingalinga Urban Health	24	Live birth	3600	Missing	9/8/2018	9/8/2018	20/05/2018			21/01/2019	3	24/06/2019	Positive	RPR		40 weeks/2 days	2	Negative		Yes	Facility		Married	No		1	1			Male					No	Yes	Missing	Yes		9/8/2018
709	Kalingalinga Urban Health	19				16/09/2019	16/09/2019	6/5/2019				3	7/3/2020	Positive	RPR			1	Negative		Yes			Single				0								No	Yes	Missing	Yes		16/09/2019
710	Kalingalinga Urban Health	35				7/5/2019	7/5/2019	2/3/2019				3	7/12/2019	Positive	RPR			3	Positive		Yes			Married				1								No	Yes	Missing	No		7/5/2019
711	Kalingalinga Urban Health	35				26/09/2018	26/09/2018	13/07/2018				3	19/04/2019	Positive	RPR			3	Negative		Yes			Married				2								No	Yes	Missing	Yes		26/09/2018
712	Kalingalinga Urban Health	32	Live birth	3000	Missing	5/10/2018	5/10/2018	10/5/2018			25/12/2018	3	14/02/2019	Positive	RPR		32 weeks/5 days	4	Positive		Yes	Facility		Married	No		1	3			Male					No	Yes	Yes	No		5/10/2018
714	Kalingalinga Urban Health	27	Live birth	3500	Missing	29/10/2018	29/10/2018	29/08/2018			19/04/2019	3	5/6/2019	Positive	RPR		34weeks/0day	2	Negative		Yes	Facility		Married	No		1	1			Female						Yes	Missing	No		29/10/2018
716	Kalingalinga Urban Health	25	Live birth	2500	Missing	19/11/2018	19/11/2018	29/07/2018			4/6/2019	3	5/5/2019	Positive	SD Bioline		44weeks/1 day	1	Negative		Yes	Facility		Married	No		1	0			Female					No	Yes	Missing	Yes		19/11/2018
717	Kalingalinga Urban Health	25				12/8/2018	12/8/2018	10/4/2018				3	15/01/2019	Positive	RPR			1	Positive		Yes			Married				0								No	Yes	Missing	Yes		12/8/2018
718	Kalingalinga Urban Health	27	Live birth	3200	Missing	10/4/2019	10/4/2019	25/11/2018			21/09/2019	3	1/9/2019	Positive	RPR		37 weeks	2	Positive		Yes	Facility		Married	No		1	1			Male					No	Yes	Missing	Yes		10/4/2019
719	Kalingalinga Urban Health	30				30/03/2019	30/03/2019	1/1/2019				3	8/10/2019	Positive	RPR			2	Negative		Yes			Married				1								No	Yes	Missing	Yes		30/03/2019
720	Kalingalinga Urban Health	41				24/08/2018	24/08/2018	13/03/2018				3	18/12/2018	Positive	RPR			6	Negative		Yes			Married				5								No	Yes	Missing	Yes		24/08/2018
721	Kalingalinga Urban Health	22	Live birth	2700	Missing	10/4/2018	10/4/2018	15/12/2017			15/09/2018	3	21/09/2018	Positive	RPR		39weeks/1day	1	Negative		Yes	Facility		Single	No		1	0			Male					No	Yes	Missing	Yes		10/4/2018
722	Kalingalinga Urban Health	23	Live birth	3600	Missing	15/10/2018	15/10/2018	10/6/2018			22/02/2019	3	17/08/2019	Positive	RPR		36weeks/4day	3	Positive		Yes	Facility		Single	No		1	2			Male					No	Yes	Missing	Yes		15/10/2018
723	Kalingalinga Urban Health	37				3/8/2018	3/8/2018	5/5/2018					9/2/2019	Positive	RPR			5	Negative					Married				2								No	Yes	Missing
724	Kalingalinga Urban Health	36	Live birth	2600	Missing	15/10/2018	15/10/2018	3/8/2018			14/01/2019	999	10/5/2019	Positive	RPR		999	1	Positive		Yes	Facility		Married	No		1	0			Female					No	Yes	Missing	No
725	Kalingalinga Urban Health	22	Live birth	3400	Missing	5/7/2019	5/7/2019	2/2/2019			21/08/2019	3	10/11/2019	Positive	RPR		35weeks/5days	2	Positive		Yes	Facility		Married	No		1	1			Male					No	Yes	Missing	No		17/07/2019
727	Kalingalinga Urban Health	27				11/6/2019	11/6/2019	8/5/2019				3	12/2/2020	Positive	RPR			3	Negative		Yes			Married				2								No	Yes	Missing	Yes		11/6/2019
728	Kalingalinga Urban Health	24				6/6/2019	6/6/2019	5/2/2019				3	12/11/2019	Positive	RPR			2	Negative		Yes			Married				1								No	Yes	Missing	Yes		6/6/2019
729	Kalingalinga Urban Health	21	Live birth	2700	No	24/05/2018	24/05/2018	2/11/2017			3/9/2018	3	27/08/2018	Positive	RPR		41weeks	2	Positive		Yes	Facility		Married	Unavailable		1	0			Female					No	Yes	Missing	No		24/05/2018
730	Kalingalinga Urban Health	38	Live birth	2900	Missing	30/08/2018	30/08/2018	20/04/2018			26/11/2018	3	25/01/2019	Positive	RPR		34 weeks/0days	6	Negative		Yes	Facility		Married	No		2	5			Female	2600	Missing	No	Male	No	Yes	Missing	Yes		30/08/2018		Live birth
731	Kalingalinga Urban Health	20				30/01/2018	30/01/2018	17/12/2017				3	25/08/2018	Positive	RPR			1	Positive		Yes			Married				0								No	Yes	Missing	No		30/01/2018
732	Kalingalinga Urban Health	27				6/3/2018	6/3/2018	3/8/2017				3	10/5/2019	Positive	RPR			3	Positive		Yes			Married				2								No	Yes	Missing	Yes		6/3/2018
733	Kalingalinga Urban Health	40	Live birth	3200	Missing	3/8/2018	3/8/2018	18/03/2018			26/11/2018	3	23/12/2018	Positive	RPR		36 weeks/1 day	3	Positive		Yes	Facility		Married	No		1	4			Male					No	Yes	Missing	No		1/1/1900
734	Kalingalinga Urban Health	25	Live birth	3100	Missing	22/08/2018	22/08/2018	26/02/2018			26/11/2018	3	3/12/2018	Positive	RPR		36 weeks/0day	2	Negative		Yes	Facility		Married	No		1	1			Male					No	Yes	Missing	Yes
735	Kalingalinga Urban Health	34				13/11/2018	13/11/2018	20/06/2018				3	27/03/2019	Positive				4	Positive		Yes			Married				3								No	Yes	Missing	No		13/11/2018
736	Kalingalinga Urban Health	23				5/9/2019	5/9/2019	25/03/2019				3	31/12/2019	Positive	RPR			4	Negative		Yes			Married				2								No	Yes	Missing	Yes		5/9/2019
737	Kalingalinga Urban Health	29				6/11/2018	6/11/2018	22/06/2018				3	29/03/2019	Positive	RPR			4	Negative		Yes			Married				3								No	Yes	Missing	Yes		6/11/2018
738	Kalingalinga Urban Health	27				3/4/2019	3/4/2019	23/10/2018				3	30/08/2019	Positive	RPR			2	Positive		Yes			Single				1								No	Yes	Missing	No		19/04/2019
740	Kalingalinga Urban Health	27	Live birth	3000	Missing	6/9/2018	6/9/2018				30/10/2018	3	27/12/2018	Positive	RPR		3000	1	Negative		Yes	Facility		Married	No		1	0			Male					No	Yes	Missing	Yes
741	Kalingalinga Urban Health	38				9/8/2018	9/8/2018	7/1/2018				3	14/10/2018	Positive	RPR			5	Positive		Yes			Married				4								No	Yes	Missing	No		9/8/2018
742	Kalingalinga Urban Health	25	Live birth	2900	Missing	14/03/2019	14/03/2019	11/1/2019			15/09/2019	3	15/10/2019	Positive	RPR		36weeks/0days	2	Negative		Yes	Facility		Married	No		1	0			Female					No	Yes	Missing	Yes		14/03/2019
743	Kalingalinga Urban Health	19	Live birth	2800	Missing	23/05/2019	23/05/2019	10/2/2019			18/10/2019	3	9/11/2019	Positive	RPR		37weeks/2days	2	Negative		Yes	Facility		Married	Unavailable		1	1								No	Yes	Missing	Yes		23/05/2019
744	Kalingalinga Urban Health	29	Live birth	3500	Missing	8/10/2018	8/10/2018	23/07/2018			16/04/2019	3	12/2/2019	Positive	RPR		38weeks/6days	2	Positive		Yes	Facility		Married	No		1	1			Female					No	Yes	Missing	Yes		8/10/2018
745	Kalingalinga Urban Health	19				11/6/2018	11/6/2018	22/02/2018				3	19/11/2018	Positive	RPR			1	Positive		Yes			Single				0								No	Yes	Missing	No		11/6/2018
747	Kalingalinga Urban Health	26				14/12/2018	14/12/2018	10/8/2018				3	12/6/2019	Positive	RPR			2	Positive		Yes			Married				1								No	Yes	Missing	No		14/12/2018
748	Kalingalinga Urban Health	29	Live birth	2200	Missing	1/11/2018	1/11/2018	9/8/2018			2/5/2019	3	16/05/2019	Positive	RPR		38weeks/0days	5	Positive		Yes	Home		Married	No		1	1			Male					No	Yes	Missing	No		1/11/2018
749	Kalingalinga Urban Health	35	Live birth	2900	Missing	22/03/2019	22/03/2019	25/09/2018			23/05/2019	3	5/7/2019	Positive	RPR		34weeks/4days	5	Positive		Yes	Facility		Married	No		1	3			Male					No	Yes	Missing	No		22/03/2019
750	Kalingalinga Urban Health	26	Live birth	2500	Missing	19/03/2019	19/03/2019	23/09/2018			6/5/2019	3	30/06/2019	Positive	RPR		32 Weeks	3	Positive		Yes	Facility		Single	No		1	2			Male					No	Yes	Missing	No		19/03/2019
751	Kalingalinga Urban Health	26	Live birth	3500	Missing	3/9/2018	3/9/2018	15/02/2018			24/12/2018	3	22/11/2018	Positive	RPR		36 weeks/0days	4	Positive		Yes	Facility		Married	Unavailable		1	3			Female					No	Yes	Missing	No
752	Kalingalinga Urban Health	24	Live birth	3500	Missing	19/03/2019	19/03/2019	12/12/2018			18/09/2019	3	18/09/2019	Positive	RPR		40weeks	1	Negative		Yes	Facility		Married	No		1	0			Female					No	Yes	Missing	Yes		19/03/2019
753	Kalingalinga Urban Health	30				12/10/2018	12/10/2018	5/7/2018				3	11/4/2019	Positive	RPR			4	Positive		Yes			Married				2								No	Yes	Missing	No		12/10/2018
754	Kalingalinga Urban Health	32	Live birth	3500	Missing	19/06/2018	19/06/2018	7/4/2018			26/12/2018	3	12/1/2019	Positive	RPR		36weeks/6day	7	Positive		Yes	Facility		Married	No		1	2			Male					No	Yes	Missing	No		19/06/2018
755	Kalingalinga Urban Health	32	Live birth	4700	Missing	17/01/2019	17/01/2019	22/10/2018			27/07/2019		29/07/2019	Positive	RPR		39weeks/2days	4	Negative			Facility		Married	No		1	3			Female					No	Yes	Missing	Yes
756	Kalingalinga Urban Health	26	Live birth	3500	Missing	9/4/2018	9/4/2018	15/12/2017			23/08/2018	3	21/09/2018	Positive	RPR		36 weeks/4 days	4	Negative		Yes	Facility		Married	No		1	2			Male					No	Yes	Missing	Yes		9/4/2018
757	Kalingalinga Urban Health	27	Live birth	2700	Missing	29/05/2018	29/05/2018	15/02/2018			1/1/1900	3	22/11/2018	Positive	RPR		999	3	Positive		Yes	Facility		Married	No		1	2			Male					No	Yes	Missing	Yes		29/05/2018
758	Kalingalinga Urban Health	38	Live birth	3500	Missing	25/04/2019	25/04/2019	15/01/2019			16/10/2019	3	22/10/2019	Positive	RPR		39weeks/1days	5	Positive		Yes	Facility		Married	No		1	4			Male					No	Yes	Missing	No		25/04/2019
759	Kalingalinga Urban Health	25				5/9/2018	5/9/2018	3/4/2018				3	15/01/2019	Positive	RPR			2	Negative		Yes			Married				1								No	Yes	Missing	Yes		5/10/2018
760	Kalingalinga Urban Health	31	Live birth	2900	Missing	11/12/2018	11/12/2018	8/7/2018			21/04/2019	3	24/04/2019	Positive	RPR		39weeks/3days	3	Positive		Yes	Facility		Married	No		1	2			Female					No	Yes	Missing	No		11/12/2018
761	Kalingalinga Urban Health	31				5/7/2019	5/7/2019	2/2/2019				3	10/11/2019	Positive	RPR			3	Positive		Yes			Married				2								No	Yes	Missing	No		5/7/2019
762	Kalingalinga Urban Health	27	Live birth	3500	Missing	27/08/2018	27/08/2018	10/4/2018			8/1/2019	3	15/01/2019	Positive	RPR		38weeks/1days	1	Negative		Yes	Facility		Married	No		1	1			Male					No	Yes	Missing	Yes		1/1/1900
763	Kalingalinga Urban Health	23	Live birth	3100	Missing	2/5/2019	2/5/2019	1/1/2019			22/10/2019	3	8/10/2019	Positive	RPR		999	1	Positive		Yes	Facility		Single	Unavailable		1	0								No	Yes	Missing	No		2/5/2019
764	Kalingalinga Urban Health	23	Live birth	3400	Missing	20/08/2018	20/08/2018	6/5/2018			16/02/2019	3	10/2/2019	Positive	RPR		40 weeks/6 days	1	Positive		Yes	Facility		Married	No		1	0			Male					No	Yes	Missing	No
765	Kalingalinga Urban Health	26	Live birth	999	Missing	5/10/2018	5/10/2018	3/6/2018			3/3/2019	3	10/3/2019	Positive	RPR		39weeks/0day	2	Positive		Yes	Facility		Married	No		1	1			Female					No	Yes	Missing	No		5/10/2018
766	Kalingalinga Urban Health	28	Live birth	3100	Missing	28/08/2018	28/08/2018	8/6/2018			8/2/2019	3	15/03/2019	Positive	RPR		37 weeks/0day	2	Positive		Yes	Facility		Married	No		1	1			Male					No	Yes	Missing	No
768	Kalingalinga Urban Health	23				5/12/2018	5/12/2018	23/08/2018				3	30/06/2019	Positive	RPR			2	Negative		Yes			Married				0								No	Yes	Missing	Yes		5/12/2018
769	Kalingalinga Urban Health	28				19/09/2018	19/09/2018	10/5/2018				3	14/02/2019	Positive	RPR			3	Negative		Yes			Missing record				2								No	Yes	Missing	Yes
770	Kalingalinga Urban Health	40	Live birth	3700	Missing	9/8/2018	9/8/2018	11/4/2018			19/01/2019	3	16/01/2019	Positive	RPR		39 weeks/0days	4	Negative		Yes	Facility		Married	No		1	3			Female					No	Yes	Missing	Yes		9/8/2018
771	Kalingalinga Urban Health	20				10/6/2019	10/6/2019	10/2/2019				3	17/11/2019	Positive	RPR			1	Negative		Yes			Married				0								No	Yes	Missing	Yes		10/6/2019
772	Kalingalinga Urban Health	34				7/8/2018	7/8/2018	26/03/2018				3	31/12/2018	Positive	RPR			3	Positive		Yes			Married				1								No	Yes	Missing	No		7/8/2018
773	Kalingalinga Urban Health	34				7/8/2018	7/8/2018	15/01/2018				3	22/10/2018	Positive	RPR			4	Positive		Yes			Married				3								No	Yes	Missing	No		1/1/1900
774	Kalingalinga Urban Health	26				22/06/2018	22/06/2018	22/02/2018				3	29/11/2018	Positive	RPR			3	Positive		Yes			Married				2								No	Yes	Missing	Yes		22/06/2018
775	Kalingalinga Urban Health	22	Live birth	3500	Missing	3/12/2018	3/12/2018	3/8/2018			23/04/2019	3	10/5/2019	Positive	RPR		39 weeks 5days	2	Positive		Yes	Facility		Married	No		1	1			Female					No	Yes	Missing	No		3/12/2018
776	Kalingalinga Urban Health	28	Live birth	2000	Missing	6/5/2019	6/5/2019	4/1/2019			4/6/2019	3	11/10/2019	Positive	RPR		999	4	Negative		Yes	Facility		Married	No		1	3			Male					No	Yes	Missing	Yes		6/5/2019
777	Kalingalinga Urban Health	21				8/4/2019	8/4/2019	12/12/2018				3	19/08/2019	Positive	RPR			1	Negative		Yes			Married				0								No	Yes	Missing	Yes		8/4/2019
778	Kalingalinga Urban Health	20				31/12/2018	31/12/2018	29/10/2018				999	5/8/2019	Positive	RPR			1	Negative		Yes			Married				0								No	Yes	Missing	Yes		31/12/2018
779	Kalingalinga Urban Health	36	Live birth	2700	Missing	26/11/2018	26/11/2018	2/6/2018			5/4/2019	999	9/3/2019	Positive	RPR		43 weeks	2	Positive		Yes	Facility		Married	No		1	1			Male					No	Yes	Missing	No
780	Kalingalinga Urban Health	27	Live birth	3000	Missing	8/6/2018	8/6/2018	18/12/2017			3/9/2018	3	24/09/2018	Positive	RPR		37 weeks/0days	5	Negative		Yes	Facility		Married	Unavailable		1	3			Female					No	Yes	Missing	Yes		1/1/1900
781	Kalingalinga Urban Health	23	Live birth	4100	Missing	4/6/2018	4/6/2018	1/3/2018			5/12/2018		6/12/2018	Positive	RPR		40 weeks/0days	2	Negative			Facility		Married	Unavailable		1	1			Male					No	Yes	Missing	Yes
782	Kanyama 1st Level Hospital	22	Live birth	3200	Missing	14/03/2019	14/03/2019	5/11/2018			17/08/2019		12/8/2019	Positive	RPR		34 weeks	4	Negative			Facility		Married	Unavailable		1	1			Male					No	Yes	Missing	Yes
783	Kanyama 1st Level Hospital	24	Live birth	2700	Missing	10/5/2019	10/5/2019	9/12/2018			8/9/2019		16/09/2019	Positive	RPR		999	3	Positive			Facility		Married	No		1	2			Female					No	Yes	Missing	Yes
784	Kanyama 1st Level Hospital	28	Macerated stillbirth	2500		28/01/2019	28/01/2019	9/10/2018			1/5/2019		16/07/2019	Positive	RPR		26 weeks	4	Negative			Facility		Married			1	2			Female					No	Yes	Missing	Yes
785	Kanyama 1st Level Hospital	21	Live birth	2600	Missing	21/01/2019	21/01/2019	1/9/2018			5/5/2019		1/6/2019	Positive	RPR		37 weeks	3	Negative			Facility		Married	Unavailable		1	2			Male					No	Yes	Missing	Yes
786	Kanyama 1st Level Hospital	21	Live birth	2800	Missing	27/03/2019	27/03/2019	13/10/2018			15/07/2019		20/07/2019	Positive	RPR		36 weeks	1	Positive			Facility		Missing record	Unavailable		1	0			Male					No	Yes	Missing	Yes
787	Kanyama 1st Level Hospital	39				2/5/2019	2/5/2019	24/02/2019					3/12/2019	Positive	RPR			5	Negative					Married				4								No	Yes	Missing	Yes
788	Kanyama 1st Level Hospital	39	Live birth	2600	Missing	9/5/2019	9/5/2019	26/12/2018			17/08/2019		3/10/2019	Positive	RPR		33 weeks 3 days	5	Positive			Facility		Married	No		1	4			Male					No	Yes	Missing	No
789	Kanyama 1st Level Hospital	30				9/5/2019	9/5/2019	1/10/2018					1/7/2019	Positive	RPR			1	Negative					Married				0								No	Yes	Missing	Yes
790	Kanyama 1st Level Hospital	30	Live birth	2500	Missing	23/01/2018	23/01/2018	10/6/2017			28/02/2018		17/03/2018	Positive	RPR		37weeks/4days	3	Negative			Facility		Married	No		1	2			Female					No	Yes	Missing	Yes
791	Kanyama 1st Level Hospital	32	Live birth	2600	Missing	11/3/2019	11/3/2019	21/08/2018			28/04/2019		28/05/2019	Positive	RPR		35 weeks 5 days	7	Positive			Home		Married	No		1	4			Male					No	Yes	Missing	No
792	Kanyama 1st Level Hospital	32				28/03/2019	28/03/2019	3/10/2018					10/7/2019	Positive	RPR			4	Negative					Married				3								No	Yes	Missing	Yes
793	Kanyama 1st Level Hospital	22	Live birth	2600	Missing	13/05/2019	13/05/2019	2/12/2018			1/9/2019		9/9/2019	Positive	RPR		40 weeks 1 day	2	Negative			Facility		Missing record	Unavailable		1	1			Female					No	Yes	Missing	Yes
794	Kanyama 1st Level Hospital	24	Live birth	3200	Missing	15/03/2019	15/03/2019	16/11/2018			9/8/2019		23/08/2019	Positive	RPR		38 weeks	4	Negative			Facility		Married	Unavailable		1	2			Female					No	Yes	Missing	Yes
795	Kanyama 1st Level Hospital	26	Live birth	2700	Missing	24/05/2019	24/05/2019	22/02/2019			16/11/2019		29/11/2019	Positive	RPR		38 weeks	4	Negative			Facility		Married	Unavailable		1	2			Male					No	Yes	Missing	Yes
796	Kanyama 1st Level Hospital	999	Live birth	999	Missing	2/5/2019	2/5/2019	1/1/1900			1/8/2019		1/1/1900	Positive	RPR		999	999	Positive			Facility		Missing record	No		1	999			Female					No	Yes	Missing	No
797	Kanyama 1st Level Hospital	19	Live birth	2200	Missing	27/03/2019	27/03/2019	16/12/2018			13/08/2019		23/09/2019	Positive	RPR		34 weeks 2 days	2	Negative			Facility		Married	Unavailable		1	1			Female					No	Yes	Missing	Yes
798	Kanyama 1st Level Hospital	24	Live birth	2800	Missing	25/04/2019	25/04/2019	29/12/2018			25/09/2019		8/7/2019	Positive	RPR		38 weeks 4 days	5	Negative			Facility		Missing record	Unavailable		1	4			Female					No	Yes	Missing	Yes
799	Kanyama 1st Level Hospital	41	Live birth	3400	Missing	11/3/2019	11/3/2019	6/11/2018			3/8/2019		13/08/2019	Positive	RPR		38 weeks	3	Positive			Facility		Married	No		1	2			Female					No	Yes	Missing	Yes
800	Kanyama 1st Level Hospital	27	Live birth	3800	Missing	13/03/2019	13/03/2019	30/11/2018			1/7/2019		7/8/2019	Positive	RPR		36 weeks	3	Negative			Facility		Married	Unavailable		1	2			Female					No	Yes	Missing	Yes
801	Kanyama 1st Level Hospital	26	Fresh stillbirth	3400	Missing	24/01/2018	24/01/2018	17/08/2017			30/05/2018		21/05/2018	Positive	RPR		37 weeks	3	Positive			Facility		Married	Yes		1	2			Female					No	Yes	Missing	No
802	Kanyama 1st Level Hospital	40				12/4/2019	12/4/2019	29/10/2018					5/7/2019	Positive	RPR			9	Negative					Married				2								No	Yes	Missing	Yes
803	Kanyama 1st Level Hospital	25				26/04/2019	26/04/2019	20/04/2019					27/01/2020	Positive	RPR			3	Negative					Married				2								No	Yes	Missing	Yes
804	Kanyama 1st Level Hospital	26	Live birth	2600	Missing	26/01/2018	26/01/2018	20/10/2017			11/6/2018		27/07/2018	Positive	RPR		33 weeks	3	Positive			Facility		Married	Unavailable		1	2			Male					No	Yes	Missing	No
805	Kanyama 1st Level Hospital	41				20/03/2019	20/03/2019	1/11/2018					8/8/2019	Positive	RPR			3	Positive					Married				2								No	Yes	Missing	No
806	Kanyama 1st Level Hospital	28	Live birth	3200	Missing	7/5/2019	7/5/2019	4/11/2018			16/07/2019		11/8/2019	Positive	RPR		36 weeks 2 days	2	Positive			Facility		Married	Unavailable		1	1			Male					No	Yes	Missing	Yes
807	Kanyama 1st Level Hospital	26	Live birth	3200	Missing	7/5/2019	7/5/2019	5/1/2019			19/11/2019		12/10/2019	Positive	RPR		44weeks	3	Positive			Facility		Married	No		1	2			Female					No	Yes	Missing	Yes
809	Kanyama 1st Level Hospital	30				1/2/2018	1/2/2018	6/7/2017					17/06/2018	Positive	RPR			5	Positive					Married				4								No	Yes	Missing	Yes
810	Kanyama 1st Level Hospital	35	Live birth	3800	Missing	25/03/2019	25/03/2019	24/10/2018			28/07/2019		31/07/2019	Positive	RPR		39 weeks	4	Negative			Facility		Married	Unavailable		1	3			Female					No	Yes	Missing	Yes
811	Kanyama 1st Level Hospital	20	Live birth	800	Missing	29/04/2019	29/04/2019	1/11/2018			14/05/2019		8/8/2019	Positive	RPR		24 weeks	2	Negative			Facility		Married	Unavailable		1	1			Female					No	Yes	Missing	Yes
812	Kanyama 1st Level Hospital	23				26/04/2019	26/04/2019	1/12/2018					8/8/2019	Positive	RPR			2	Negative					Married				1								No	Yes	Missing	Yes
814	Kanyama 1st Level Hospital	20	Live birth	3500	Missing	25/01/2019	25/01/2019	2/6/2018			17/03/2019		9/3/2019	Positive	RPR		41 weeks 1 day	2	Positive			Facility		Married	No		1	1			Male					No	Yes	Missing	Yes
815	Kanyama 1st Level Hospital	41	Live birth	3000	Missing	25/03/2019	25/03/2019	15/12/2018			23/08/2019		22/08/2019	Positive	RPR		41 weeks	5	Positive			Facility		Married	No		1	4			Female					No	Yes	Missing	No
816	Kanyama 1st Level Hospital	21	Live birth	2500	Missing	28/03/2019	28/03/2019	23/11/2018			29/08/2019		30/08/2019	Positive	RPR		39 weeks 6 days	1	Positive			Facility		Missing record	No		1	0			Female					No	Yes	Missing	Yes
817	Kanyama 1st Level Hospital	32	Live birth	2400	Missing	30/04/2019	30/04/2019	4/2/2019			19/10/2019		11/11/2019	Positive	RPR		32 weeks 3 days	4	Positive			Facility		Married	No		1	3			Male					No	Yes	Missing	No
818	Kanyama 1st Level Hospital	29	Live birth	2600	Missing	2/4/2019	2/4/2019	19/11/2018			12/8/2019		26/09/2019	Positive	RPR		38 weeks	4	Negative			Facility		Missing record	Unavailable		1	3			Female					No	Yes	Missing	Yes
819	Kanyama 1st Level Hospital	42	Live birth	3000	Missing	15/03/2019	15/03/2019	15/10/2018			24/07/2019		22/07/2019	Positive	RPR		40 weeks 2 days	7	Negative			Facility		Married	Unavailable		1	6			Male					No	Yes	Missing	Yes
820	Kanyama 1st Level Hospital	29	Live birth	2800	Missing	4/1/2019	4/1/2019	25/10/2018			16/07/2019		1/8/2019	Positive	RPR		36 weeks	3	Negative			Facility		Married	Unavailable		1	2			Male					No	Yes	Missing	Yes
821	Kanyama 1st Level Hospital	23	Live birth	2200	Missing	25/04/2019	25/04/2019	1/11/2018			6/8/2019		8/7/2019	Positive	RPR		37 weeks	1	Negative			Facility		Married	Unavailable		1	0			Male					No	Yes	Missing	Yes
822	Kanyama 1st Level Hospital	27				3/5/2019	3/5/2019	4/10/2018					12/6/2019	Positive	RPR			4	Positive					Married				3								No	Yes	Missing	No
823	Kanyama 1st Level Hospital	29	Macerated stillbirth	2000		29/04/2019	29/04/2019	5/11/2018			29/06/2019		12/8/2019	Positive	RPR		33 weeks 5 days	4	Negative			Facility		Missing record			1	2			Female					No	Yes	Missing	Yes
824	Kanyama 1st Level Hospital	27	Live birth	2800	Missing	29/01/2018	29/01/2018	20/11/2017			14/07/2018		27/08/2018	Positive	RPR		36 weeks	3	Positive			Facility		Married	Unavailable		1	2			Female					No	Yes	Missing	Yes
825	Kanyama 1st Level Hospital	24				11/4/2019	11/4/2019	8/10/2018					15/07/2019	Positive	RPR			2	Positive					Married				1								No	Yes	Missing	Yes
826	Kanyama 1st Level Hospital	23	Live birth	3300	Missing	12/4/2019	12/4/2019	6/11/2018			15/08/2019		13/08/2019	Positive	RPR		40 weeks 2 days	2	Negative			Facility		Married	Unavailable		1	1			Female					No	Yes	Missing	Yes
827	Kanyama 1st Level Hospital	33	Fresh stillbirth	3700		29/04/2019	29/04/2019	8/9/2018			13/06/2019		15/06/2019	Positive	RPR		39weeks/5days	5	Negative			Facility		Missing record			1	5			Female					No	Yes	Missing	Yes
828	Kanyama 1st Level Hospital	22	Live birth	2000	Missing	17/04/2019	17/04/2019	25/11/2018			14/08/2019		2/9/2019	Positive	RPR		37 weeks 3 days	2	Negative			Facility		Married	Unavailable		1	1			Female					No	Yes	Missing	Yes
829	Kanyama 1st Level Hospital	37				16/04/2019	16/04/2019	27/11/2018					4/9/2019	Positive	RPR			5	Positive					Married				4								No	Yes	Missing	No
830	Kanyama 1st Level Hospital	19	Live birth	2600	Missing	26/04/2019	26/04/2019	23/01/2019			6/8/2019		30/10/2019	Positive	RPR		36weeks	2	Negative			Facility		Married	Unavailable		1	1			Male					No	Yes	Missing	Yes
831	Kanyama 1st Level Hospital	20	Live birth	2100	Missing	19/03/2019	19/03/2019	13/11/2018	7/7/2019		4/7/2019		20/08/2019	Positive	RPR		35 weeks	1	Negative			Facility		Married	Yes		1	0			Male					No	Yes	Missing	Yes
832	Kanyama 1st Level Hospital	24	Live birth	3200	Missing	26/01/2018	26/01/2018	27/09/2017			30/05/2018		4/7/2018	Positive	RPR		999	4	Negative			Facility		Married	No		1	3			Male					No	Yes	Missing	Yes
833	Kanyama 1st Level Hospital	33	Live birth	3400	Missing	19/03/2019	19/03/2019	24/11/2018			22/06/2019		31/08/2019	Positive	RPR		36 weeks	5	Positive			Facility		Missing record	Unavailable		1	3			Male					No	Yes	Missing	No
834	Kanyama 1st Level Hospital	999				24/04/2019	24/04/2019	3/12/2018					10/9/2019	Positive	RPR			1	Positive					Missing record				0								No	Yes	Missing	Yes
835	Kanyama 1st Level Hospital	25	Live birth	3200	Missing	23/01/2018	23/01/2018	28/08/2017			13/05/2018	1	4/5/2018	Positive	RPR		41weeks/2days	1	Negative		Yes	Facility		Married	No		1	0			Female					No	Yes	Missing	Yes		23/01/2018
836	Kanyama 1st Level Hospital	28	Live birth	3000	Missing	18/03/2019	18/03/2019	11/11/2018			26/07/2019		18/08/2019	Positive	RPR		36 weeks	3	Negative			Facility		Married	Unavailable		1	2			Male					No	Yes	Missing	Yes
838	Kanyama 1st Level Hospital	39	Live birth	3400	Missing	8/4/2019	8/4/2019	6/10/2018			11/8/2019		13/07/2019	Positive	RPR		44 weeks	4	Positive			Facility		Missing record	No		1	3			Male					No	Yes	Missing	No
839	Kanyama 1st Level Hospital	34				15/03/2019	15/03/2019	10/9/2018					17/06/2019	Positive	RPR			7	Positive					Married				5								No	Yes	Missing	No
840	Kanyama 1st Level Hospital	38	Live birth	3000	Missing	25/03/2019	25/03/2019	1/12/2018			30/07/2019		8/9/2019	Positive	RPR		36 weeks	4	Negative			Facility		Single	Unavailable		1	3			Male					No	Yes	Missing	Yes
842	Kanyama 1st Level Hospital	22	Live birth	3200	Missing	25/01/2019	25/01/2019	28/08/2018			26/04/2019		6/6/2019	Positive	RPR		38 weeks	3	Negative			Facility		Married	No		1	2			Male					No	Yes	Missing	Yes
843	Kanyama 1st Level Hospital	39	Live birth	2500	Missing	25/04/2019	25/04/2019	22/12/2018			25/05/2019		29/09/2019	Positive	RPR		999	7	Positive			Facility		Married	No		1	6			Female					No	Yes	Missing	No
844	Kanyama 1st Level Hospital	29	Live birth	2500	Missing	3/5/2019	3/5/2019	10/12/2018			12/8/2019		17/09/2019	Positive	RPR		36 weeks	4	Positive			Facility		Married	Unavailable		1	2			Female					No	Yes	Missing	No
845	Kanyama 1st Level Hospital	22				28/03/2019	28/03/2019	4/11/2018					11/8/2019	Positive	RPR			2	Positive					Married				1								No	Yes	Missing	Yes
846	Kanyama 1st Level Hospital	28				1/4/2019	1/4/2019	6/10/2018					13/07/2019	Positive	RPR			4	Positive					Missing record				2								No	Yes	Missing	No
847	Kanyama 1st Level Hospital	32	Live birth	2400	Missing	22/01/2019	22/01/2019	15/07/2018			22/02/2019		22/04/2019	Positive	RPR		31 weeks 5 days	5	Negative			Facility		Married	Unavailable		1	4			Female					No	Yes	Missing	Yes
848	Kanyama 1st Level Hospital	24	Live birth	2900	Missing	23/04/2019	23/04/2019	1/1/1900			8/8/2019		1/1/1900	Positive	RPR		999	4	Negative			Facility		Married	Unavailable		1	1			Male					No	Yes	Missing	Yes
849	Matero 1st Level Hospital	23				8/7/2019	8/7/2019	15/12/2018					22/09/2019	Positive	RPR			2	Positive					Single				1								No	Yes	Missing	No
850	Matero 1st Level Hospital	35	Live birth	3000	Missing	18/12/2018	18/12/2018	12/9/2018			5/1/2019		19/06/2019	Positive	RPR		999	5	Positive			Facility		Married	Unavailable		1	4			Female					No	Yes	Missing	No
851	Matero 1st Level Hospital	32	Live birth	3000	Missing	23/05/2019	23/05/2019	24/01/2019			23/10/2019		28/10/2019	Positive	RPR		39 weeks 5 days	6	Positive			Facility		Married	No		1	5			Female					No	Yes	Missing	No
852	Matero 1st Level Hospital	38	Live birth	3300	Missing	5/11/2018	5/11/2018	24/06/2018			2/4/2019		2/4/2019	Positive	RPR		40 weeks	3	Negative			Facility		Married	No		1	4			Female					No	Yes	Missing	Yes
853	Matero 1st Level Hospital	25	Live birth	2900	Missing	13/12/2018	13/12/2018	18/08/2018			15/05/2019		25/05/2019	Positive	RPR		39 weeks	7	Positive			Facility		Married	No		1	2			Female					No	Yes	Missing	No
854	Matero 1st Level Hospital	23	Live birth	2800	Missing	27/05/2019	27/05/2019	1/12/2018			8/9/2019		8/9/2019	Positive	RPR		40 weeks	2	Negative			Facility		Married	No		1	1			Female					No	Yes	Missing	Yes
855	Matero 1st Level Hospital	39				23/05/2019	23/05/2019	23/12/2018					30/09/2019	Positive	RPR			3	Positive					Married				2								No	Yes	Missing	Yes
856	Matero 1st Level Hospital	23				29/03/2019	29/03/2019	5/10/2018					12/6/2019	Positive	RPR			2	Negative					Married				1								No	Yes	Missing	Yes
857	Matero 1st Level Hospital	22	Live birth	2900	Missing	18/12/2018	18/12/2018	28/07/2018			18/03/2019		4/5/2019	Positive	RPR		33 weeks	1	Negative			Facility		Married	No		1	0			Male					No	Yes	Missing	Yes
858	Matero 1st Level Hospital	32	Fresh stillbirth	3000		27/05/2019	27/05/2019	4/10/2018			28/07/2019		11/7/2019	Positive	RPR		36 weeks	2	Positive			Facility		Married			1	1			Male					No	Yes	Missing	No
859	Matero 1st Level Hospital	37	Live birth	2900	Missing	9/5/2019	9/5/2019	30/12/2018			18/09/2019		8/9/2019	Positive	RPR		41 weeks	5	Positive			Facility		Married	No		1	4			Female					No	Yes	Missing	No
860	Matero 1st Level Hospital	23				22/10/2018	22/10/2018	1/5/2018					8/2/2019	Positive	RPR			2	Negative					Married				1								No	Yes	Missing	Yes
861	Matero 1st Level Hospital	26	Live birth	2800	Missing	9/5/2019	9/5/2019	10/1/2019			8/6/2019		17/10/2019	Positive	RPR		33 weeks	2	Negative			Facility		Married	No		1	3			Male					No	Yes	Missing	Yes
862	Matero 1st Level Hospital	28				21/12/2018	21/12/2018	8/9/2018					15/06/2019	Positive	RPR			3	Negative					Married				2								No	Yes	Missing	Yes
863	Matero 1st Level Hospital	35	Live birth	3700	Missing	25/04/2019	25/04/2019	5/1/2019			7/10/2019		12/10/2019	Positive	RPR		39 weeks 5 days	5	Negative			Facility		Married	Unavailable		1	4			Female					No	Yes	Missing	Yes
864	Matero 1st Level Hospital	27	Live birth	3000	Missing	25/06/2019	25/06/2019	6/3/2019			30/11/2019		13/12/2019	Positive	RPR		36 weeks	1	Negative			Facility		Married	Unavailable		1	0			Female					No	Yes	Missing	Yes
865	Matero 1st Level Hospital	38	Live birth	3200	Missing	3/12/2018	3/12/2018	5/10/2018			11/5/2019		22/05/2019	Positive	RPR		37 weeks	5	Negative			Facility		Married	No		1	4			Female					No	Yes	Missing	Yes
866	Matero 1st Level Hospital	24	Live birth	3000	Missing	31/12/2018	31/12/2018	27/06/2018			15/02/2019		3/4/2019	Positive	RPR		36 weeks	2	Positive			Facility		Single	Unavailable		1	1			Male					No	Yes	Missing	No
867	Matero 1st Level Hospital	31	Live birth	3100	Missing	25/06/2019	25/06/2019	1/1/2019			27/09/2019		8/10/2019	Positive	RPR		39 weeks 4 days	4	Positive			Facility		Married	No		1	3			Male					No	Yes	Missing	No
868	Matero 1st Level Hospital	28				3/9/2018	3/9/2018	6/2/2018					12/11/2018	Positive	RPR			2	Negative					Married				1								No	Yes	Missing	No
869	Matero 1st Level Hospital	32	Live birth	3200	Missing	11/10/2018	11/10/2018	2/4/2018			1/1/2019		9/1/2019	Positive	RPR		38weeks/6days	3	Positive			Facility		Divorced	No		1	1			Male					No	Yes	Missing	No
870	Matero 1st Level Hospital	30	Live birth	2900	Missing	15/01/2019	15/01/2019	25/09/2018			12/6/2019		2/7/2019	Positive	RPR		37 weeks	2	Negative			Facility		Married	Unavailable		1	1			Female					No	Yes	Missing	Yes
871	Matero 1st Level Hospital	33	Live birth	3000	Missing	10/9/2018	10/9/2018	3/6/2018			14/02/2019		10/3/2019	Positive	RPR		36 weeks	4	Negative			Facility		Married	Unavailable		1	3			Male					No	Yes	Missing	Yes
872	Matero 1st Level Hospital	31	Live birth	3000	Missing	1/4/2019	1/4/2019	7/11/2018			25/07/2019		14/08/2019	Positive	RPR		37 weeks	2	Negative			Facility		Married	No		1	1			Female					No	Yes	Missing	Yes
873	Matero 1st Level Hospital	21	Live birth	3700	Missing	4/1/2019	4/1/2019	10/9/2018			14/07/2019		17/06/2019	Positive	RPR		37 weeks	1	Negative			Facility		Married	Unavailable		1	0			Male					No	Yes	Missing	Yes
874	Matero 1st Level Hospital	26	Live birth	2600	Missing	23/04/2019	23/04/2019	3/1/2019			19/06/2019		10/10/2019	Positive	RPR		999	2	Negative			Facility		Married	No			1			Female					No	Yes	Missing	Yes
875	Matero 1st Level Hospital	27	Live birth	3500	Missing	27/06/2019	27/06/2019	10/1/2019			4/6/2019		17/10/2019	Positive	RPR		999	2	Positive			Facility		Married	No		1	1			Male					No	Yes	Missing	Yes
876	Matero 1st Level Hospital	35	Live birth	2900	Missing	6/11/2018	6/11/2018	20/06/2018			4/4/2019		27/03/2019	Positive	RPR		41weeks/1day	6	Positive			Facility		Married	No		1	2			Male					No	Yes	Missing	Yes
877	Matero 1st Level Hospital	22	Live birth	2600	Missing	22/10/2018	22/10/2018	1/1/1900			12/2/2019		1/1/1900	Positive	RPR		999	2	Positive			Facility		Married	No		1	1			Male					No	Yes	Missing	No
878	Matero 1st Level Hospital	19	Live birth	3000	Missing	4/1/2019	4/1/2019	28/07/2018			9/5/2019		11/4/2019	Positive	RPR		36 weeks	1	Negative			Facility		Married	Unavailable		1	0			Female					No	Yes	Missing	Yes
879	Matero 1st Level Hospital	18	Live birth	3200	Missing	26/11/2018	26/11/2018	15/06/2018			3/3/2019		22/03/2019	Positive	RPR		37 weeks	1	Negative		Yes	Facility		Married	Unavailable		1	0			Female					No	Yes	Missing	Yes
880	Matero 1st Level Hospital	26	Live birth	3200	Missing	14/01/2019	14/01/2019	25/07/2018			1/4/2019		1/4/2019	Positive	RPR		40 weeks	2	Negative			Facility		Married	No		1	1			Female					No	Yes	Missing	Yes
881	Matero 1st Level Hospital	45	Live birth	3200	Missing	11/7/2019	11/7/2019	1/3/2019			11/12/2019		1/12/2019	Positive	RPR		36 weeks	5	Negative			Facility		Married	Unavailable		1	4			Female					No	Yes	Missing	Yes
882	Matero 1st Level Hospital	32	Live birth	3200	Missing	14/01/2019	14/01/2019	7/7/2018			14/05/2019		14/05/2019	Positive	RPR		40weeks	2	Negative			Facility		Married	No		1	1			Male					No	Yes	Missing	Yes
883	Matero 1st Level Hospital	30	Live birth	3200	Missing	5/7/2019	5/7/2019	1/11/2018			6/8/2019		8/8/2019	Positive	RPR		39 weeks 5 days	4	Positive			Facility		Married	No		1	3			Male					No	Yes	Missing	No
884	Matero 1st Level Hospital	29	Live birth	3100	Missing	3/1/2019	3/1/2019	16/10/2018			27/04/2019		23/07/2019	Positive	RPR		28weeks/4days	1	Positive			Home		Married	Unavailable		1	0			Female					No	Yes	Missing	No
885	Matero 1st Level Hospital	39	Live birth	3500	Missing	17/03/2018	17/03/2018	17/03/2018			2/12/2018		24/12/2018	Positive	RPR		37 weeks	7	Negative			Facility		Married	No		1	6			Male					No	Yes	Missing	Yes
886	Matero 1st Level Hospital	26	Live birth	3500	Missing	24/12/2018	24/12/2018	1/1/1900			11/6/2019		1/1/1900	Positive	RPR		999	1	Positive			Facility		Married	No		1	0			Male					No	Yes	Missing	No
887	Matero 1st Level Hospital	20	Live birth	999	Missing	10/6/2019	10/6/2019	18/12/2018			9/9/2019		25/09/2019	Positive	RPR		38 weeks	2	Negative			Facility		Married	No		1	1			Female					No	Yes	Missing	Yes
888	Matero 1st Level Hospital	24	Live birth	2400	Missing	7/1/2019	7/1/2019	19/09/2018			8/6/2019		26/06/2019	Positive	RPR		37 weeks	2	Negative			Facility		Married	Unavailable		2	1			Female	2500	Missing	Unavailable	Male	No	Yes	Missing	Yes				Live birth
889	Matero 1st Level Hospital	28				10/10/2018	10/10/2018	28/04/2018					5/3/2019	Positive	RPR			2	Positive					Married				1								No	Yes	Missing	Yes
890	Matero 1st Level Hospital	27	Live birth	3000	Missing	13/10/2018	13/10/2018	27/07/2018			22/04/2019		3/5/2019	Positive	RPR		38weeks/5days	2	Positive			Facility		Married	No		1	1			Male					No	Yes	Missing	Yes
891	Matero 1st Level Hospital	29				7/12/2018	7/12/2018	30/06/2018					7/3/2019	Positive	RPR			3	Negative					Married				3								No	Yes	Missing	Yes
892	Matero 1st Level Hospital	27	Live birth	2700	Missing	4/9/2018	4/9/2018	5/4/2018			9/1/2019		14/01/2019	Positive	RPR		39weeks/2days	4	Unknown			Facility		Married	No		1	2			Female					No	Yes	Missing	Yes
893	Matero 1st Level Hospital	29	Live birth	3800	Missing	10/5/2019	10/5/2019	24/03/2019			26/11/2019		31/12/2019	Positive	RPR		38 weeks	4	Negative			Facility		Married	Unavailable		1	3			Male					No	Yes	Missing	Yes
894	Matero 1st Level Hospital	27	Live birth	2400	Missing	11/4/2019	11/4/2019	1/1/1900			17/01/2020		1/1/1900	Positive	RPR		999	2	Negative			Facility		Married	Unavailable		1	1			Female					No	Yes	Missing	Yes
895	Matero 1st Level Hospital	28				13/11/2018	13/11/2018	30/06/2018					5/4/2019	Positive	RPR			2	Negative					Married				1								No	Yes	Missing	Yes
896	Matero 1st Level Hospital	22	Live birth	3900	Missing	21/01/2019	21/01/2019	23/08/2018			11/4/2019		30/04/2019	Positive	RPR		36weeks/2days	1	Positive			Facility		Married	No		1	0								No	Yes	Missing	Yes
897	Matero 1st Level Hospital	31	Live birth	2900	Missing	29/04/2019	29/04/2019	1/1/2019			9/10/2019		8/10/2019	Positive	RPR		40 weeks 1 day	3	Positive			Facility		Married	No		1	2			Male					No	Yes	Missing	No
898	Matero 1st Level Hospital	26				22/11/2018	22/11/2018	1/1/1900					1/1/1900	Positive	RPR			3	Positive					Married				2								No	Yes	Missing	No
899	Matero 1st Level Hospital	22	Live birth	2900	Missing	13/05/2019	13/05/2019	27/11/2018			26/07/2019		4/8/2019	Positive	RPR		39 weeks	2	Positive			Facility		Married	No		1	0			Male					No	Yes	Missing	Yes
900	Matero 1st Level Hospital	29	Live birth	3200	Missing	20/11/2018	20/11/2018	2/6/2018			4/2/2019		9/3/2019	Positive	RPR		36 weeks	2	Negative			Facility		Married	No		1	1			Female					No	Yes	Missing	Yes
901	Matero 1st Level Hospital	35	Live birth	4000	Missing	4/9/2018	4/9/2018	1/1/1900			14/01/2019		1/1/1900	Positive	RPR		999	5	Positive			Facility		Married	No		1	4			Male					No	Yes	Missing	No
902	Matero 1st Level Hospital	31	Live birth	3000	Missing	3/9/2018	3/9/2018	10/4/2018			11/2/2019		17/01/2019	Positive	RPR		36 weeks	3	Negative			Facility	Married	Married	No		1	2			Male					No	Yes	Missing	Yes
903	Matero 1st Level Hospital	22	Live birth	999	Missing	3/12/2018	3/12/2018	22/05/2018			21/02/2019		28/02/2019	Positive	RPR		39 weeks	2	Positive			Facility		Married	No		1	1			Male					No	Yes	Missing	No
904	Matero 1st Level Hospital	27	Live birth	3400	Missing	21/06/2019	21/06/2019	21/02/2019			8/12/2019		28/11/2019	Positive	RPR		37 weeks	3	Positive			Facility		Married	Unavailable		1	2			Male					No	Yes	Missing	No
905	Matero 1st Level Hospital	31	Live birth	2900	Missing	12/9/2018	12/9/2018	12/8/2018			29/05/2019		19/06/2019	Positive	RPR		37weeks	2	Negative			Facility		Married	No		1	1			Female					No	Yes	Missing	Yes
906	Matero 1st Level Hospital	24				5/11/2018	5/11/2018	7/7/2018					14/04/2019	Positive	RPR			5	Positive					Married				0								No	Yes	Missing	No
907	Matero 1st Level Hospital	26	Live birth	3400	Missing	11/12/2018	11/12/2018	22/08/2018			16/04/2019		29/05/2019	Positive	RPR		35 weeks	3	Negative			Facility		Married	Unavailable		1	2			Male					No	Yes	Missing	Yes
908	Matero 1st Level Hospital	34	Live birth	3600	Missing	15/01/2019	15/01/2019	15/07/2018			29/04/2019		22/04/2019	Positive	RPR		40 weeks	4	Positive			Facility		Married	Unavailable		1	3			Male					No	Yes	Missing	Yes
909	Matero 1st Level Hospital	37	Live birth	3200	Missing	9/11/2018	9/11/2018	11/3/2018			10/1/2019		18/12/2018	Positive	RPR		40 weeks	3	Negative		Yes	Facility		Married	No		1	2			Male					No	Yes	Missing	Yes
910	Matero 1st Level Hospital	34	Live birth	3400	Missing	14/12/2018	14/12/2018	19/09/2018			7/6/2019		26/06/2019	Positive	RPR		37weeks/2days	5	Negative			Facility		Married	Unavailable		1	3			Female					No	Yes	Missing	Yes
911	Matero 1st Level Hospital	23	Live birth	3200	Missing	15/01/2019	15/01/2019	14/07/2018			26/04/2019		21/04/2019	Positive	RPR		40weeks/5days	1	Positive			Facility		Married	No		1	0			Female					No	Yes	Missing	Yes
912	Matero 1st Level Hospital	23	Live birth	2900	Missing	27/05/2019	27/05/2019	27/12/2018			17/10/2019		3/10/2019	Positive	RPR		41 weeks	2	Negative			Facility		Married	No		1	1			Male					No	Yes	Missing	Yes
913	Matero 1st Level Hospital	41	Live birth	2200	Missing	7/1/2019	7/1/2019	3/9/2018			7/4/2019		10/6/2019	Positive	RPR		35 weeks	6	Positive			Facility		Married	No		1	6			Male					No	Yes	Missing	No
914	Matero 1st Level Hospital	26	Live birth	2900	Missing	10/4/2018	10/4/2018	1/3/2018			2/12/2018		8/12/2018	Positive	RPR		39 weeks	2	Negative			Facility		Married	No		1	0			Male					No	Yes	Missing	Yes
915	Matero 1st Level Hospital	30				17/05/2019	17/05/2019	20/12/2018					27/09/2019	Positive	RPR			2	Unknown					Married				3								No	Yes	Missing	No
916	Matero 1st Level Hospital	22	Live birth	3100	Missing	31/01/2019	31/01/2019	16/07/2018			23/04/2019		23/04/2019	Positive	RPR		40	1	Positive			Facility		Single	No		1	0			Female					No	Yes	Missing	Yes
917	Matero 1st Level Hospital	26	Live birth	3300	Missing	23/05/2019	23/05/2019	28/02/2019			3/12/2019		2/12/2019	Positive	RPR		40 weeks	3	Positive			Facility		Married	No		1	2			Female					No	Yes	Missing	No
918	Matero 1st Level Hospital	38	Live birth	2200	Missing	26/11/2018	26/11/2018	14/07/2018			6/3/2019		20/04/2019	Positive	RPR		38 weeks	5	Negative			Facility		Married	Unavailable		2	3			Female	2200	Missing	Unavailable	Male	No	Yes	Missing	Yes				Live birth
919	Matero 1st Level Hospital	34	Live birth	999	Missing	11/7/2019	11/7/2019	29/04/2019			28/01/2020		6/2/2020	Positive	RPR		39 weeks 3 days	4	Negative			Facility		Married	Unavailable		1	3			Female					No	Yes	Missing	Yes
920	Matero 1st Level Hospital	31	Macerated stillbirth	1500		18/04/2019	18/04/2019	8/10/2018			7/5/2019		15/07/2019	Positive	RPR		27 weeks	2	Negative			Facility		Single			1	1			Male					No	Yes	Missing	Yes
921	Matero 1st Level Hospital	22				12/10/2018	12/10/2018	20/05/2018					27/02/2019	Positive	RPR			2	Negative					Married				1								No	Yes	Missing	Yes
922	Matero 1st Level Hospital	26				22/11/2018	22/11/2018	9/7/2018					16/02/2019	Positive	RPR			4	Positive					Married				3								No	Yes	Missing	Yes
923	Matero 1st Level Hospital	33				11/12/2018	11/12/2018	5/8/2018					12/3/2019	Positive	RPR			4	Negative					Married				5								No	Yes	Missing	Yes
925	Matero 1st Level Hospital	41	Live birth	2700	Missing	31/12/2018	31/12/2018	4/8/2018			27/04/2019		11/5/2019	Positive	RPR		38 weeks	6	Negative			Facility		Married	No		1	5			Female					No	Yes	Missing	Yes
926	Matero 1st Level Hospital	39				27/05/2019	27/05/2019	2/2/2019					9/11/2018	Positive	RPR			6	Negative					Married				5								No	Yes	Missing	Yes
927	Matero 1st Level Hospital	28	Live birth	3100	Missing	10/6/2019	10/6/2019	28/12/2018			29/09/2019		4/10/2019	Positive	RPR		39weeks/2days	4	Negative			Facility		Married	No		1	4			Male					No	Yes	Missing	Yes
928	Matero 1st Level Hospital	31				14/01/2019	14/01/2019	28/07/2018					4/5/2019	Positive	RPR			3	Negative					Married				2								No	Yes	Missing	Yes
929	Matero 1st Level Hospital	29	Live birth	4400	Missing	12/11/2018	12/11/2018	15/06/2018			19/03/2019		22/03/2019	Positive	RPR		39 weeks 3 days	2	Negative			Facility		Married	No		1	2			Male					No	Yes	Missing	Yes
930	Matero 1st Level Hospital	52	Live birth	3700	Missing	2/11/2018	2/11/2018	8/8/2018			15/04/2019		15/04/2019	Positive	RPR		40weeks	1	Positive			Facility		Married	No			0			Female					No	Yes	Missing	No
932	Matero 1st Level Hospital	43	Live birth	2900	Missing	10/5/2019	10/5/2019	16/02/2019			18/11/2019		23/11/2019	Positive	RPR		39 weeks 5 days	4	Positive			Facility		Married	No		1	5			Male					No	Yes	Missing	Yes
933	Matero 1st Level Hospital	34	Live birth	3500	Missing	7/1/2019	7/1/2019	12/10/2018			11/7/2019		19/07/2019	Positive	RPR		39 weeks	5	Positive			Facility		Married	Unavailable		1	4			Male					No	Yes	Missing	No
934	Matero 1st Level Hospital	21	Live birth	3000	Missing	8/1/2019	8/1/2019	1/8/2018			16/05/2019		8/5/2019	Positive	RPR		41 weeks	1	Negative			Facility		Single	Unavailable		1	0			Female					No	Yes	Missing	Yes
935	Matero 1st Level Hospital	25	Live birth	3300	Missing	13/05/2019	13/05/2019	13/01/2019			9/9/2019		27/10/2019	Positive	RPR		35 weeks	3	Positive			Facility		Married	Unavailable		1	1			Male					No	Yes	Missing	Yes
936	Matero 1st Level Hospital	22	Live birth	2900	Missing	19/11/2018	19/11/2018	30/06/2018			12/3/2019		7/4/2019	Positive	RPR		37 weeks	4	Negative			Facility		Married	Unavailable		1	2			Female					No	Yes	Missing	Yes
937	Matero 1st Level Hospital	37	Live birth	2300	Missing	21/01/2019	21/01/2019	6/7/2018			19/04/2019		13/04/2019	Positive	RPR		40 weeks 6 days	6	Negative			Facility		Married	No		1	5			Female					No	Yes	Missing	Yes
938	Matero 1st Level Hospital	32	Live birth	3200	Missing	2/5/2019	2/5/2019	23/11/2018			16/08/2019		30/08/2019	Positive	RPR		38 weeks	4	Negative			Facility		Married	Unavailable		1	3			Female					No	Yes	Missing	Yes
939	Matero 1st Level Hospital	37	Live birth	2900	Missing	3/12/2018	3/12/2018	22/07/2018			17/02/2019		29/04/2019	Positive	RPR		33 weeks	5	Negative			Facility		Married	Unavailable		1	4			Male					No	Yes	Missing	Yes
940	Matero 1st Level Hospital	30	Live birth	3600	Missing	25/09/2018	25/09/2018	24/04/2018			22/02/2019		4/2/2019	Positive	RPR		40 weeks	1	Negative			Facility		Married	No		1	0			Female					No	Yes	Missing	Yes
941	Matero 1st Level Hospital	32				14/12/2018	14/12/2018	20/09/2018					27/06/2019	Positive	RPR			3	Positive					Married				2								No	Yes	Missing	Yes
942	Matero 1st Level Hospital	28	Live birth	3800	Missing	31/12/2018	31/12/2018	1/1/1900			13/09/2019		1/1/1900	Positive	RPR		999	4	Negative			Facility		Married	Unavailable		1	2			Male					No	Yes	Missing	Yes
943	Matero 1st Level Hospital	26	Live birth	2300	Missing	25/10/2018	25/10/2018	20/04/2018			22/03/2019		27/01/2019	Positive	RPR		37 weeks	2	Negative			Facility		Married	Unavailable		1	1			Female					No	Yes	Missing	Yes
944	Matero 1st Level Hospital	25				1/4/2019	1/4/2019	26/12/2018					2/9/2019	Positive	RPR			2	Negative					Married				0								No	Yes	Missing	Yes
945	Matero 1st Level Hospital	23	Live birth	2300	Missing	26/08/2019	26/08/2019	11/4/2019			14/01/2020		18/01/2020	Positive	RPR		40 weeks 4 days	3	Negative			Facility		Married	Unavailable		1	2			Female					No	Yes	Missing	Yes
946	Matero 1st Level Hospital	37	Live birth	3200	Missing	9/11/2018	9/11/2018	3/6/2018			14/12/2018		10/3/2019	Positive	RPR		35 weeks	3	Negative			Facility		Married	No		1	3			Female					No	Yes	Missing	Yes
947	Matero 1st Level Hospital	26				4/10/2018	4/10/2018	4/5/2018					11/2/2019	Positive	RPR			3	Negative					Married				2								No	Yes	Missing	No
948	Matero 1st Level Hospital	26	Live birth	3500	Missing	15/10/2018	15/10/2018	25/08/2018			9/5/2019		1/6/2019	Positive	RPR		36 weeks	3	Positive			Facility		Married	No		1	2			Male					No	Yes	Missing	Yes
949	Matero 1st Level Hospital	27				22/10/2018	22/10/2018	14/05/2018					21/02/2019	Positive	RPR			4	Negative					Married				2								No	Yes	Missing	Yes
950	Matero 1st Level Hospital	36	Live birth	3000	Missing	22/10/2018	22/10/2018	19/05/2018			1/3/2019		25/02/2019	Positive	RPR		37 weeks	4	Negative			Facility		Married	No		1	3			Female					No	Yes	Missing	Yes
951	Matero 1st Level Hospital	18	Live birth	2500	Missing	17/12/2018	17/12/2018	30/09/2018			9/5/2019		7/7/2019	Positive	RPR		32weeks/2days	2	Negative			Facility		Single	No		2	0			Male	2500	Missing	No	Male	No	Yes	Missing	Yes				Live birth
952	Matero 1st Level Hospital	30	Live birth	2500	Missing	9/8/2019	9/8/2019	1/5/2019			31/01/2020		1/2/2020	Positive	RPR		39weeks/5days	1	Negative			Facility		Married	No		1	0			Female					No	Yes	Missing	Yes
953	Matero 1st Level Hospital	25	Live birth	2600	Missing	14/06/2019	14/06/2019	4/2/2019			30/10/2019	1	11/11/2019	Positive	RPR			999	Negative		Yes	Facility		Married	No		1	999			Male					No	Yes	Missing	Yes		14/06/2019
954	Matero 1st Level Hospital	20				13/05/2019	13/05/2019	29/12/2018					5/10/2019	Positive	RPR			1	Negative					Single				0								No	Yes	Missing	Yes
955	Matero 1st Level Hospital	22	Live birth	2300	Missing	5/4/2019	5/4/2019	29/11/2018			8/9/2019		6/8/2019	Positive	RPR		40 weeks	2	Negative			Facility		Married	No		1	0			Female					No	Yes	Missing	No
956	Matero 1st Level Hospital	25	Live birth	999	Missing	24/09/2018	24/09/2018	22/04/2018			23/11/2018		29/01/2019	Positive	RPR		32weeks/4days	4	Negative			Facility		Married	No		1	2			Female					No	Yes	Missing	Yes
957	Matero 1st Level Hospital	35	Live birth	3500	Missing	10/1/2019	10/1/2019	18/10/2018			25/07/2019		25/07/2019	Positive	RPR		37 weeks	4	Positive			Facility		Married	Unavailable		1	3			Male					No	Yes	Missing	No
958	Matero 1st Level Hospital	38	Live birth	3800	Missing	4/9/2018	4/9/2018	30/04/2018			23/01/2019		7/2/2019	Positive	RPR		38 weeks	999	Negative			Facility		Married	Unavailable		1	999			Male					No	Yes	Missing	Yes
959	Matero 1st Level Hospital	30	Live birth	3000	Missing	4/12/2018	4/12/2018	29/08/2018			10/5/2019		6/6/2019	Positive	RPR		37 weeks	5	Negative			Facility		Married	Unavailable		1	4			Female					No	Yes	Missing	Yes
960	Matero 1st Level Hospital	29	Live birth	3100	Missing	6/9/2018	6/9/2018	3/3/2018			21/12/2018		10/12/2018	Positive	RPR		41 weeks	4	Negative			Facility		Married	No		1	3			Female					No	Yes	Missing	Yes
961	Matero 1st Level Hospital	27	Live birth	3100	Missing	27/06/2019	27/06/2019	3/1/2019			4/10/2019		10/10/2019	Positive	RPR		39 weeks 6 days	3	Positive			Facility		Married	No		1	2			Male					No	Yes	Missing	No
962	Matero 1st Level Hospital	27	Live birth	3000	Missing	27/05/2019	27/05/2019	12/11/2018			19/08/2019		19/08/2019	Positive	RPR		40 weeks	3	Positive			Facility		Married	No		1	2			Male					No	Yes	Missing	No
963	Matero 1st Level Hospital	33	Live birth	3500	Missing	10/1/2019	10/1/2019	5/8/2018			18/03/2019		12/5/2019	Positive	RPR		36 weeks	3	Positive			Facility		Married	Unavailable		1	2			Female					No	Yes	Missing	No
964	Matero 1st Level Hospital	37	Live birth	4000	Missing	4/12/2018	4/12/2018	23/09/2018			24/04/2019		30/06/2019	Positive	RPR		999	3	Positive			Facility		Married	Unavailable		1	2			Male					No	Yes	Missing	No
965	Matero 1st Level Hospital	25	Live birth	3400	Missing	4/1/2019	4/1/2019	10/9/2018			2/6/2019		17/06/2019	Positive	RPR		37 weeks 6 days	6	Negative			Home		Married	Unavailable		1	1			Male					No	Yes	Missing	Yes
966	Matero 1st Level Hospital	38	Live birth	3000	Missing	27/11/2018	27/11/2018	22/07/2018			25/04/2019		29/04/2019	Positive	RPR		39 weeks 4 days	2	Positive			Facility		Married	Unavailable		1	1			Male					No	Yes	Missing	No
967	Matero 1st Level Hospital	21	Live birth	2500	Missing	17/12/2018	17/12/2018	22/07/2018			28/07/2018		13/06/2019	Positive	RPR		36 weeks	1	Negative			Facility		Single	Unavailable		1	0			Female					No	Yes	Missing	Yes
968	Matero 1st Level Hospital	29	Live birth	2900	Missing	10/9/2018	10/9/2018	5/5/2018			1/1/2019		12/12/2018	Positive	RPR		40 weeks	3	Negative			Facility		Married	No		1	2			Male					No	Yes	Missing	Yes
969	Matero 1st Level Hospital	33	Live birth	3100	Missing	9/7/2019	9/7/2019	11/12/2018			11/9/2019		18/09/2019	Positive	RPR		39weeks	3	Positive			Facility		Married	No		1	2			Male					No	Yes	Missing	No
970	Matero 1st Level Hospital	20				24/01/2019	24/01/2019	11/12/2018					18/09/2019	Positive	RPR			4	Negative					Married				0								No	Yes	Missing	Yes
971	Matero 1st Level Hospital	35	Live birth	4500	Missing	10/6/2019	10/6/2019	6/1/2019			4/11/2019		13/10/2019	Positive	RPR		43weeks	4	Negative			Facility		Married	No		1	3			Male					No	Yes	Missing	Yes
972	Matero 1st Level Hospital	26	Live birth	2100	Missing	15/01/2019	15/01/2019	15/10/2018			6/4/2019		22/07/2019	Positive	RPR		999	1	Negative			Facility		Married	No		1	0								No	Yes	Missing	Yes
973	Matero 1st Level Hospital	29				15/07/2019	15/07/2019	26/01/2019					3/10/2019	Positive	RPR			3	Negative					Married				2								No	Yes	Missing	Yes
974	Matero 1st Level Hospital	40	Live birth	2600	Missing	10/6/2019	10/6/2019	15/01/2019			4/9/2019		22/10/2019	Positive	RPR		37weeks/3days	3	Negative			Home		Married	No		1	2			Male					No	Yes	Missing	Yes
975	Matero 1st Level Hospital	29	Live birth	3200	Missing	25/01/2019	25/01/2019	25/09/2018			6/6/2019		2/7/2019	Positive	RPR		39 weeks	3	Positive			Facility		Married	Unavailable		1	2			Female					No	Yes	Missing	No
976	Mtendere Urban Health Center	27	Live birth	3600	Missing	27/03/2019	27/03/2019	27/12/2018			7/10/2019	3	3/10/2019	Positive	RPR		40weeks/4days	3	Negative	MCH	Yes	Facility		Married	No		1	2			Female					No	Yes	Yes	Yes		28/03/2019
977	Mtendere Urban Health Center	27	Live birth	3200	Missing	7/11/2019	7/11/2019	23/06/2019			8/11/2019		30/03/2020	Positive	RPR		39weeks/6days	3	Positive			Facility		Married	No		1	2			Male					No	Yes	Missing	Yes
978	Mtendere Urban Health Center	23	Live birth	1900	Missing	19/04/2018	19/04/2018	24/11/2017			26/06/2018		1/9/2018	Positive	RPR		31 weeks 1 day	1	Negative			Facility		Married	No		1	0			Female					No	Yes	Missing	Yes
979	Mtendere Urban Health Center	39	Live birth	2970	Missing	1/11/2018	1/11/2018	9/5/2018			5/3/2019		16/02/2019	Positive	RPR		42 weeks 6 days	5	Negative			Facility		Married	No		1	4			Female					No	Yes	Missing	Yes
980	Mtendere Urban Health Center	27	Live birth	2400	Missing	3/10/2019	3/10/2019	1/6/2019			6/3/2020	3	8/3/2020	Positive	RPR		39weeks/5days	3	Positive		Yes	Facility		Married	No		1	2			Female					No	Yes	Missing	Yes		3/10/2019
981	Mtendere Urban Health Center	25	Live birth	3100	Missing	1/4/2019	1/4/2019	23/12/2018		2/9/2019	30/09/2019		30/09/2019	Positive	RPR		40 weeks 3 days	3	Positive			Facility		Married	No		1	2	Positive	RPR	Female					Yes	Yes	Missing	No
982	Mtendere Urban Health Center	26	Live birth	2500	Missing	14/02/2019	14/02/2019	23/07/2018			28/03/2019	3	30/04/2019	Positive	RPR		35 weeks 3 days	1	Positive		Yes	Facility		Single	No		1	0			Male					No	Yes	Missing	No		14/02/2019
983	Mtendere Urban Health Center	31	Live birth	3100	Missing	21/12/2018	21/12/2018	29/07/2018			1/4/2019	3	5/5/2019	Positive	RPR		36 weks 2 days	4	Negative		Yes	Facility		Married	Unavailable		1	3			Female					No	Yes	Missing	Yes		21/12/2018
984	Mtendere Urban Health Center	18	Live birth	3000	Missing	24/09/2018	24/09/2018	11/6/2018			2/2/2019	3	18/03/2019	Positive	RPR		33 weeks 5 days	2	Negative	MCH	Yes	Facility		Married	No		1	1			Male					No	Yes	Yes	Yes		25/09/2018
985	Mtendere Urban Health Center	32	Live birth	2700	Missing	4/10/2018	4/10/2018	4/4/2018			13/01/2019		11/1/2019	Positive	RPR		40weeks/2days	4	Positive			Facility		Married	No		1	2			Female					No	Yes	Missing	No
986	Mtendere Urban Health Center	33	Live birth	3000	Missing	12/6/2018	12/6/2018	10/1/2018			19/10/2018	3	17/10/2018	Positive	RPR		40 weeks 2 days	3	Negative	MCH	Yes	Facility		Missing record	No		1	1			Female					No	Yes	Yes	Yes		15/06/2018
987	Mtendere Urban Health Center	18	Live birth	2700	Missing	12/9/2018	12/9/2018	1/1/1900			24/10/2018		1/1/1900	Positive	RPR		999	1	Negative			Facility		Single	No		1	0			Male					No	Yes	Missing	Yes
988	Mtendere Urban Health Center	23	Live birth	3200	Missing	5/4/2018	5/4/2018	22/11/2017			12/10/2018		28/11/2018	Positive	RPR		40weeks	1	Positive			Facility		Married	No		1	0			Female					No	Yes	Missing	Yes
989	Mtendere Urban Health Center	34				17/04/2018	17/04/2018	15/12/2017					22/09/2018	Positive	RPR			3	Positive					Married				2								No	Yes	Missing	No
990	Mtendere Urban Health Center	29				15/11/2018	15/11/2018	15/05/2018				1	22/02/2019	Positive	RPR			2	Negative		Yes			Married				1								No	Yes	Missing	Yes		15/11/2018
991	Mtendere Urban Health Center	34	Live birth	2500	Missing	7/3/2018	7/3/2018	10/10/2017			25/07/2018		17/07/2018	Positive	RPR		41 weeks/ 5 days	5	Positive			Facility		Married	No		1	2			Female					No	Yes	Missing	No
992	Mtendere Urban Health Center	32	Live birth	3500	Missing	10/9/2018	10/9/2018	27/02/2018			23/11/2018	1	7/11/2018	Positive	RPR		38 weeks 3 days	3	Positive		Yes	Facility		Married	Unavailable		1	2			Male						Yes	Missing	Yes		26/09/2018
993	Mtendere Urban Health Center	39	Live birth	3000	Missing	14/09/2018	14/09/2018	1/1/1900		15/11/2018	24/12/2018		1/1/1900	Positive	RPR		999	6	Positive			Facility		Married	Unavailable		1	5	Positive	RPR	Female					Yes	Yes	Missing	Yes
994	Mtendere Urban Health Center	32	Live birth	3100	Missing	3/4/2019	3/4/2019	22/08/2018			4/4/2019	3	29/05/2019	Positive	RPR		32 weeks 6 days	3	Positive		Yes	Home		Single	Unavailable		1	2			Female					No	Yes	No	No		4/4/2019
995	Mtendere Urban Health Center	21	Live birth	2900	Missing	24/09/2018	24/09/2018	23/07/2018			22/03/2019	3	30/04/2019	Positive	RPR		34 weeks 4 days	1	Positive	MCH	Yes	Facility		Single	No		1	0			Female					No	Yes	Yes	Yes		19/10/2018
996	Mtendere Urban Health Center	32	Live birth	3660	Missing	10/9/2018	10/9/2018	1/1/1900			16/10/2018	3	1/1/1900	Positive	RPR		999	5	Negative		Yes	Facility		Married	No		1	3			Female					No	Yes	Missing	Yes		13/09/2018
997	Mtendere Urban Health Center	32	Live birth	3100	Missing	12/9/2018	12/9/2018	13/07/2018			15/02/2019	3	20/04/2019	Positive	RPR		36 weeks	2	Positive		Yes	Facility		Married	Unavailable		1	1			Female					No	Yes	Missing	Yes		13/10/2018
998	Mtendere Urban Health Center	25	Live birth	2800	Missing	1/4/2019	1/4/2019	27/11/2018			2/9/2019	3	4/9/2019	Positive	RPR		39weeks/5dys	1	Negative	MCH	Yes	Facility		Single	No		1	0			Male					No	Yes	Yes	Yes		3/4/2019
999	Mtendere Urban Health Center	30	Live birth	2610	Missing	26/04/2018	26/04/2018	25/12/2017			6/7/2018		1/10/2018	Positive	RPR		36 weeks	3	Positive			Facility		Missing record	Unavailable		1	2			Female					No	Yes	Missing	No
1000	Mtendere Urban Health Center	21	Live birth	3590		25/01/2018	25/01/2018	2/7/2017			11/5/2018	3	9/4/2018	Positive	RPR		3590	2	Negative	MCH	Yes	Facility		Married			1	1			Male					No	Yes	Yes	Yes		25/01/2018
1001	Mtendere Urban Health Center	29				10/1/2018	10/1/2018	25/08/2017				3	1/3/2018	Positive	RPR			2	Positive		Yes			Married				1									Yes	Missing	Yes		10/1/2018
1002	Mtendere Urban Health Center	26				24/09/2018	24/09/2018	7/3/2018				3	14/12/2018	Positive	RPR			5	Negative		Yes			Married				4								No	Yes	Missing	Yes		25/09/2018
1003	Mtendere Urban Health Center	27	Live birth	3370	Missing	26/04/2018	26/04/2018	17/01/2018			20/08/2018	1	24/10/2018	Positive	RPR		33 weeks	3	Negative			Facility		Married	No		1	2			Male					No	Yes	Missing	Yes		30/04/2018
1004	Mtendere Urban Health Center	20	Live birth	2260	Missing	2/4/2019	2/4/2019	11/12/2018			12/8/2019		18/09/2019	Positive	RPR		33 weeks	1	Negative			Facility		Married	Unavailable		1	0			Female					No	Yes	Missing	Yes
1005	Mtendere Urban Health Center	28	Live birth	2900	Missing	13/06/2018	13/06/2018	1/1/1900			18/11/2018	3	1/1/1900	Positive	RPR		2900	2	Positive	MCH	Yes	Facility		Married	No		1	1			Female					No	Yes	Yes	No		14/06/2018
1006	Mtendere Urban Health Center	38	Live birth	3200	Missing	16/04/2018	16/04/2018	12/12/2017			23/09/2018		23/09/2018	Positive	RPR		40weeks	3	Negative			Facility		Married	No		1	2			Female					No	Yes	Missing	Yes
1007	Mtendere Urban Health Center	27	Live birth	3000	Missing	25/04/2018	25/04/2018	28/12/2017			7/8/2018		4/10/2018	Positive	RPR		31 weeks 5 days	5	Positive			Facility		Married	No		1	4			Male					No	Yes	Missing	Yes
1008	Mtendere Urban Health Center	22	Live birth	3700	Missing	19/03/2019	19/03/2019	5/10/2018			8/7/2019	3	12/7/2019	Positive	RPR		39weeks/3days	1	Negative	MCH	Yes	Facility		Married	No		1	0			Female					No	Yes	Yes	Yes		19/03/2019
1009	Mtendere Urban Health Center	23	Live birth	2500	Missing	5/3/2019	5/3/2019	2/10/2018			8/7/2019	3	9/7/2019	Positive	RPR		39weeks/1day	2	Negative	MCH	Yes	Facility		Married	No		1	1			Female					No	Yes	Yes	Yes		5/3/2019
1010	Mtendere Urban Health Center	35	Live birth	3250	Missing	1/4/2019	1/4/2019	5/8/2018			6/4/2019		12/5/2019	Positive	RPR		35 weeks 2 days	5	Positive			Facility		Married	Unavailable		1	4			Male					No	Yes	Missing	No
1011	Mtendere Urban Health Center	27	Live birth	3300	Missing	3/4/2019	3/4/2019	17/01/2019			10/4/2019	3	24/10/2019	Positive	RPR		38weeks	3	Negative	MCH	Yes	Facility		Married	No		1	2			Female					No	Yes	Yes	Yes		4/4/2019
1012	Mtendere Urban Health Center	19	Live birth	2460	Missing	20/04/2018	20/04/2018	29/12/2017			13/09/2018	3	28/05/2018	Positive	RPR		37 weeks 6 days	1	Negative		Yes	Facility		Married	No		1	0			Female					No	Yes	Missing	Yes		24/04/2018
1013	Mtendere Urban Health Center	24	Live birth	2800	Missing	19/04/2018	19/04/2018	26/11/2017			5/9/2018		18/09/2018	Positive	RPR		40weeks/2days	2	Positive			Facility		Married	No		1	1			Male					No	Yes	Missing	Yes
1014	Mtendere Urban Health Center	29	Live birth	2400	Missing	9/7/2018	9/7/2018	18/01/2018			8/11/2018		25/10/2018	Positive	RPR		42 weeks	4	Positive			Facility		Married	No		1	2			Female					No	Yes	Missing	No
1015	Mtendere Urban Health Center	21				14/11/2018	14/11/2018	21/06/2018					28/03/2019	Positive	RPR			2	Positive					Single				0								No	Yes	Missing	No
1016	Mtendere Urban Health Center	20	Live birth	3700	Missing	19/02/2018	19/02/2018	1/10/2017			7/8/2018	3	8/7/2018	Positive	RPR		37 weeks	1	Negative		Yes	Facility		Married	No		1	0			Female					No	Yes	Missing	Yes		17/04/2018
1017	Mtendere Urban Health Center	999				16/07/2018	16/07/2018	1/1/1900					1/1/1900	Positive	RPR			2	Positive					Missing record				0								No	Yes	Missing	No
1018	Mtendere Urban Health Center	24	Live birth	2510	Missing	15/03/2018	15/03/2018	5/10/2017			2/6/2018		12/7/2018	Positive	RPR		37 weeks	3	Negative			Facility		Married	No		1	2			Female					No	Yes	Missing	Yes
1019	Mtendere Urban Health Center	35	Live birth	3500	Missing	13/12/2018	13/12/2018	10/8/2018			29/03/2019	3	17/05/2019	Positive	RPR		33 weeks	5	Negative		Yes	Facility		Married	No		1	4			Female					No	Yes	Yes	Yes		14/12/2018
1020	Mtendere Urban Health Center	31	Live birth	3400	Missing	25/06/2018	25/06/2018	8/2/2018			23/11/2018	3	12/11/2018	Positive	RPR		41 weeks 4 days	3	Missing record	MCH	Yes	Facility		Married	No		1	2			Female					No	Yes	Yes	Unkown		28/06/2018
1021	Mtendere Urban Health Center	34				3/1/2018	3/1/2018	16/08/2017				3	23/05/2018	Positive	RPR			5	Negative		Yes			Married				3								No	Yes	Missing	Yes		4/1/2018
1022	Mtendere Urban Health Center	28	Live birth	3000	Missing	29/08/2018	29/08/2018	30/05/2018					8/2/2019	Positive	RPR		36 weeks 2 days	3	Negative			Facility		Married	No		1	1			Male					No	Yes	Missing	Yes
1023	Mtendere Urban Health Center	27	Live birth	3500	Missing	29/10/2018	29/10/2018	23/06/2018			31/10/2018	3	30/03/2019	Positive	RPR		40weeks/2days	3	Positive		Yes	Facility		Married	No		1	0			Male					No	Yes	Missing	Yes		29/10/2018
1024	Mtendere Urban Health Center	23	Live birth	2700	Missing	5/3/2019	5/3/2019	29/12/2018			6/9/2019	3	5/10/2019	Positive	RPR		36 weeks 6 days	3	Negative	MCH	Yes	Facility		Single	No		1	1			Male					No	Yes	Yes	Yes		5/3/2019
1025	Mtendere Urban Health Center	39				12/2/2018	12/2/2018	22/10/2017				3	29/07/2018	Positive	RPR			8	Positive		Yes			Married				7								No	Yes	Missing	No		22/02/2018
1026	Mtendere Urban Health Center	37	Live birth	2800	Missing	15/03/2018	15/03/2018	1/1/1900			23/07/2018	3	1/1/1900	Positive	RPR		999	6	Negative	MCH	Yes	Facility		Married	No		1	2			Female					No	Yes	Yes	Yes		16/03/2018
1027	Mtendere Urban Health Center	38				25/11/2018	25/11/2018	5/7/2018					12/4/2019	Positive	RPR			7	Negative					Married				5								No	Yes	Missing	Yes
1028	Mtendere Urban Health Center	33	Live birth	3100	Missing	5/11/2018	5/11/2018	8/8/2018			15/05/2019		15/05/2019	Positive	RPR		40 weeks	5	Positive			Facility		Married	Unavailable		1	2			Female					No	Yes	Missing	No
1029	Mtendere Urban Health Center	30				9/5/2018	9/5/2018	1/1/1900				3	1/1/1900	Positive	RPR			5	Negative		Yes			Married				4								No	Yes	Missing	Yes		9/5/2018
1030	Mtendere Urban Health Center	20	Live birth	3500	Missing	1/4/2019	1/4/2019	24/12/2018	10/10/2019		1/10/2019	3	1/10/2019	Positive	RPR		41 weeks	1	Negative		Yes	Facility		Married	Yes		1	0			Male					No	Yes	No	Yes		2/4/2019
1031	Mtendere Urban Health Center	25	Live birth	3300	Missing	19/04/2018	19/04/2018	11/12/2017			24/09/2018	3	18/09/2018	Positive	RPR		40weeks/6days	2	Positive	MCH	Yes	Facility		Married	No		1	1			Female					No	Yes	Yes	Yes		20/04/2018
1032	Mtendere Urban Health Center	31	Live birth	3310	Missing	17/09/2018	17/09/2018	23/05/2018			28/02/2019	3	11/3/2019	Positive	RPR		38weeks/3days	4	Positive		Yes	Facility		Married	No		1	3			Male					No	Yes	Missing	No		18/09/2018
1033	Mtendere Urban Health Center	24	Live birth	3400	Missing	13/03/2018	13/03/2018	4/11/2017			9/7/2018	3	11/7/2018	Positive	RPR		36 weeks	2	Negative		Yes	Facility		Married	No		1	1			Male					No	Yes	No	Yes		14/03/2018
1034	Mtendere Urban Health Center	22	Live birth	2300	Missing	1/10/2018	1/10/2018	6/6/2018			10/12/2018		13/03/2019	Positive	RPR			1	Positive			Facility		Single	No		1	0			Male					No	Yes	Missing	Yes
1035	Mtendere Urban Health Center	21	Live birth	3100	Missing	27/03/2019	27/03/2019	19/11/2018			1/9/2019	3	26/08/2019	Positive	RPR		41 weeks	2	Negative		Yes	Facility		Single	Unavailable		1	1			Female						Yes	Missing	Yes		28/03/2019
1036	Mtendere Urban Health Center	22				12/11/2018	12/11/2018	1/1/1900				999	1/1/1900	Positive	RPR			2	Positive		Yes			Missing record				1								No	Yes	Missing	No		12/11/2018
1037	Mtendere Urban Health Center	30	Live birth	2007	Missing	3/1/2018	3/1/2018	1/1/1900			22/06/2018	3	1/1/1900	Positive	RPR			4	Negative		Yes	Facility		Married	No		1	3			Female					No	Yes	Missing	Yes		4/1/2018
1038	Mtendere Urban Health Center	32	Live birth	3100	Missing	13/03/2019	13/03/2019	2/11/2018			2/7/2019		9/8/2019	Positive	RPR		35 weeks 1 day	2	Negative			Facility		Married	No		1	1			Female					No	Yes	Missing	Yes
1039	Mtendere Urban Health Center	37	Live birth	3200	Missing	19/03/2019	19/03/2019	1/1/1900			24/07/2019	3	1/1/1900	Positive	RPR		999	999	Negative	MCH	Yes	Facility		Missing record	No		1	999			Male					No	Yes	Yes	Yes		19/03/2019
1040	Mtendere Urban Health Center	26				31/10/2018	31/10/2018	1/7/2018				3	1/4/2019	Positive	RPR			2	Negative		Yes			Married				1								No	Yes	Missing	Yes		31/10/2018
1041	Mtendere Urban Health Center	19	Live birth	1100	Missing	24/04/2018	24/04/2018	26/01/2018			26/10/2019	3	5/10/2018	Positive	RPR		36 weeks	1	Negative	MCH	Yes	Facility		Married	No		1	0			Male					No	Yes	Yes	Yes		24/04/2018
1042	Mtendere Urban Health Center	18				29/01/2018	29/01/2018	1/1/1900				3	1/1/1900	Positive	RPR			2	Negative		Yes			Married				0								No	Yes	Missing	Yes		1/2/2018
1043	Mtendere Urban Health Center	22				26/02/2018	26/02/2018	3/11/2017				3	10/8/2018	Positive	RPR			2	Negative	OPD	Yes			Married				1								No	Yes	Yes	Yes		5/4/2018
1044	Mtendere Urban Health Center	28				17/02/2018	17/02/2018	17/08/2017				3	24/05/2018	Positive	RPR			4	Negative		Yes			Missing record				2								No	Yes	Missing	Yes		17/02/2018
1045	Mtendere Urban Health Center	28				16/07/2018	16/07/2018	10/5/2018					18/02/2019	Positive	RPR			1	Positive					Married				0								No	Yes	Missing	No
1046	Mtendere Urban Health Center	34	Live birth	3200	Missing	2/11/2018	2/11/2018	2/6/2018			3/3/2019	3	9/3/2019	Positive	RPR		35 weeks	4	Negative	MCH	Yes	Facility		Married	No		1	2			Female					No	Yes	Yes	Yes		2/11/2018
1047	Mtendere Urban Health Center	32				12/2/2018	12/2/2018	5/12/2017				3	12/9/2019	Positive	RPR			3	Negative		Yes			Married				1								No	Yes	Yes	Yes		13/02/2018
1048	Mtendere Urban Health Center	18	Live birth	2700	Missing	5/3/2019	5/3/2019	1/11/2018			8/8/2019	3	8/8/2019	Positive	RPR		41 weeks 1 day	1	Negative	MCH	Yes	Facility		Single	No		1	0			Female					No	Yes	Yes	Yes		19/03/2019
1049	Mtendere Urban Health Center	22				1/4/2019	1/4/2019	4/12/2018					11/9/2019	Positive	RPR			1	Negative					Married				0								No	Yes	Missing	Yes
1050	Mtendere Urban Health Center	22				13/03/2018	13/03/2018	6/12/2017				3	13/09/2018	Positive	RPR			2	Negative		Yes			Married				1								No	Yes	Missing	Yes		9/4/2018
1051	Mtendere Urban Health Center	34	Live birth	3700	Missing	18/03/2019	18/03/2019	7/10/2018			1/7/2019	3	14/07/2019	Positive	RPR		36 weeks	5	Positive	MCH	Yes	Facility		Married	No		1	4			Female					No	Yes	Yes	Yes		18/03/2019
1052	Mtendere Urban Health Center	25	Live birth	2500	Missing	5/11/2018	5/11/2018	10/10/2018			11/3/2019		17/07/2019	Positive	RPR			1	Positive			Facility		Single	No		1	0			Female					No	Yes	Missing	No
1053	Mtendere Urban Health Center	999				12/7/2018	12/7/2018	22/02/2018					28/11/2018	Positive	RPR			2	Positive					Missing record				1								No	Yes	Missing	No
1054	Mtendere Urban Health Center	19	Live birth	1300	Missing	13/12/2019	13/12/2019	1/1/1900			13/12/2019		1/1/1900	Positive	RPR		27 weeks	1	Negative			Facility		Single	Unavailable		1	0			Female					No	Yes	Missing	Yes
1055	Mtendere Urban Health Center	23	Live birth	3100	Missing	10/5/2018	10/5/2018	16/02/2018			24/11/2018	3	23/11/2018	Positive	RPR		40weeks/1day	2	Negative	MCH	Yes	Facility		Married	No		1	1			Female					No	Yes	Yes	Yes		10/5/2018
1056	Mtendere Urban Health Center	26				4/9/2018	4/9/2018	28/03/2018					4/1/2019	Positive	RPR			3	Positive					Married				2								No	Yes	Missing	No
1057	Mtendere Urban Health Center	28				4/3/2019	4/3/2019	1/1/1900					1/1/1900	Positive	RPR			2	Missing record					Married				1								No	Yes	Missing	No
1058	Mtendere Urban Health Center	38	Live birth	3200	Missing	13/11/2018	13/11/2018	4/5/2018			9/2/2019		11/2/2019	Positive	RPR		39weeks/5days	9	Negative			Facility		Married	No		1	4			Female					No	Yes	Missing	Yes
1064	Ng'ombe Urban Health Center	24				14/02/2018	14/02/2018	1/1/1900					1/1/1900	Positive	RPR			2	Negative	MCH				Single				1								No	Yes	Yes	Yes	No
1065	Ng'ombe Urban Health Center	32	Live birth	3100	Missing	10/1/2018	10/1/2018	29/07/2017			12/4/2018		24/04/2018	Positive	RPR		35weeks 2 days	4	Negative	MCH		Facility		Single	No		1	3			Female					No	Yes	Yes	Yes	Yes
1073	Ng'ombe Urban Health Center	35	Live birth	2600	Missing	5/4/2018	5/4/2018	20/01/2018			1/1/1900		27/10/2018	Positive	RPR		999	9	Positive			Home		Married	No		1	8			Female					No	Yes	Missing	No
1095	Ng'ombe Urban Health Center	21	Live birth	2750	Missing	3/12/2018	3/12/2018	29/07/2018			29/05/2019	3	5/5/2019	Positive	RPR		38weeks	2	Negative	MCH	Yes	Facility		Married	Unavailable		1	1			Female					No	Yes	Yes	Yes		3/12/2018
1100	Ng'ombe Urban Health Center	25	Live birth	2200	Missing	22/01/2018	22/01/2018	10/9/2017			18/06/2018		17/06/2018	Positive	RPR		37weeks/5days	3	Negative	MCH		Facility		Single	No		1	2			Female					No	Yes	Yes	Yes	Yes
1108	Ng'ombe Urban Health Center	20				13/11/2018	13/11/2018	28/08/2018					4/6/2019	Positive	RPR			1	Negative	MCH				Married				0								No	Yes	Yes	Yes
1111	Ng'ombe Urban Health Center	21	Live birth	3500	Missing	4/7/2018	4/7/2018	20/02/2018			6/11/2018	3	27/11/2018	Positive	RPR		37weeks/0days	2	Negative	MCH	Yes	Facility		Married	No		1	1			Male					No	Yes	Yes	Yes		5/7/2018
1119	Ng'ombe Urban Health Center	26				7/11/2018	7/11/2018	2/7/2018				2	28/04/2019	Positive	RPR			2	Positive		Yes			Married				1								No	Yes	Missing	Yes		15/11/2018
1124	Ng'ombe Urban Health Center	32	Live birth	2500	Missing	6/2/2018	6/2/2018	10/9/2017			26/06/2018		17/06/2018	Positive	RPR		41weeks/2days	5	Positive			Facility		Married	No		1	3			Female					No	Yes	Missing	No	Yes
1129	Ng'ombe Urban Health Center	40	Live birth	2900	Missing	6/4/2018	6/4/2018	22/12/2017			31/07/2018	3	29/09/2018	Positive	RPR		31weeks/4days	6	Positive	MCH	Yes	Facility		Married	No		1	5			Female					No	Yes	Yes	No		9/4/2018
1135	Ng'ombe Urban Health Center	17	Live birth	3500	Missing	30/01/2018	30/01/2018	29/09/2017			7/6/2018	2	6/7/2018	Positive	RPR		36weeks/1day	1	Negative	MCH	Yes	Facility		Single	No		1	0			Female					No	Yes	Yes	Yes		31/01/2018
1146	Ng'ombe Urban Health Center	29	Live birth	3700	Missing	27/06/2018	27/06/2018	26/01/2018			17/10/2018	3	2/11/2018	Positive	RPR		37weeks/1day	3	Negative		Yes	Facility		Married	Unavailable		1	2			Male					No	Yes	Missing	Yes		27/06/2018
1149	Ng'ombe Urban Health Center	32	Live birth	3000	Missing	3/10/2018	3/10/2018	26/05/2018			27/01/2019		2/2/2019	Positive	RPR		35weeks/1day	3	Negative			Facility		Married	Unavailable	999	1	2			Male					No	Yes	Missing	Yes
1156	Ng'ombe Urban Health Center	20				13/11/2018	13/11/2018	28/08/2018				3	4/6/2019	Positive	RPR			1	Negative	MCH	Yes			Married				0								No	Yes	Yes	Yes		14/11/2018
1188	Ng'ombe Urban Health Center	22	Live birth	2800	Missing	10/1/2018	10/1/2018	10/8/2017			14/05/2018		17/05/2018	Positive	RPR		39weeks 4days	1	Negative			Facility		Single	No		1	0			Male					No	Yes	Missing	Yes	Yes
1192	Ng'ombe Urban Health Center	32	Live birth	3100	Missing	10/1/2018	10/1/2018	29/07/2017			12/4/2018	3	24/04/2018	Positive	RPR		36weeks/5days	4	Negative	MCH	Yes	Facility		Single	No		1	3			Female					No	Yes	Yes	Yes		11/1/2018
1193	Ng'ombe Urban Health Center	39				19/02/2018	19/02/2018	10/9/2017				3	17/06/2018	Positive	RPR			4	Positive	MCH	Yes			Married				3								No	Yes	Yes	Yes		23/02/2018
1206	Ng'ombe Urban Health Center	21				6/3/2018	6/3/2018	27/10/2017					3/8/2018	Positive	RPR			2	Negative					Married				1								No	Yes	Missing	Yes
1208	Ng'ombe Urban Health Center	21				6/3/2018	6/3/2018	27/10/2017					3/8/2018	Positive	RPR			2	Negative					Married				1								No	Yes	Missing	Yes	No
1209	Ng'ombe Urban Health Center	29		3700	Missing	27/06/2018	27/06/2018	26/01/2018			7/10/2018		5/9/2018	Positive	RPR		34weeks/2days	3	Negative			Facility		Married	Unavailable	999	1	2			Male					No	Yes	Missing	Yes
1211	Ng'ombe Urban Health Center	35	Live birth	2500	Missing	13/03/2018	13/03/2018	23/11/2017			31/07/2018	3	30/08/2018	Positive	RPR		36weeks/1day	4	Negative	MCH	Yes	Facility		Married	No		1	3			Female					No	Yes	Yes	Yes		13/03/2018
1238	Ng'ombe Urban Health Center	35	Live birth	2500	Missing	13/03/2018	13/03/2018	23/11/2017			31/07/2018		30/08/2018	Positive	RPR		37weeks/3days	4	Negative	MCH		Facility		Married	No		1	3			Female					No	Yes	Yes	Yes	Yes
1239	Ng'ombe Urban Health Center	35	Live birth	3400	Missing	16/04/2018	16/04/2018	20/02/2018			9/10/2018	3	27/11/2018	Positive	RPR		33weeks/0days	6	Negative	MCH	Yes	Facility		Married	Unavailable		1	5			Male					No	Yes	Yes	Yes		16/04/2018
1252	Ng'ombe Urban Health Center	27				7/12/2018	7/12/2018	5/7/2018					12/4/2019	Positive	RPR			3	Positive					Married				2								No	Yes	Missing	No
1261	Ng'ombe Urban Health Center	26	Live birth	2900	Missing	9/1/2018	9/1/2018	28/10/2017			3/7/2018		5/8/2018	Positive	RPR		35 weeks 3 days	2	Positive	MCH		Facility		Single	No		1	1			Female					No	Yes	Yes	No	Yes
1265	Ng'ombe Urban Health Center	32	Live birth	2500	Missing	6/2/2018	6/2/2018	10/9/2017			26/06/2018	3	17/06/2018	Positive	RPR		41weeks/5days	5	Positive		Yes	Facility		Married	No		1	3			Female					No	Yes	Missing	No		7/2/2018
1266	Ng'ombe Urban Health Center	21	Live birth	2750	Missing	3/12/2018	3/12/2018	29/07/2018			29/05/2019		5/5/2019	Positive	RPR		38weeks	2	Negative	MCH		Facility		Married	Unavailable	999	1	1			Female					No	Yes	Yes	Yes
1269	Ng'ombe Urban Health Center	35	Live birth	3400	Missing	16/04/2018	16/04/2018	20/02/2018			9/10/2018		27/10/2018	Positive	RPR		33weeks/0days	6	Negative	MCH		Facility		Married	No		1	5			Male					No	Yes	Yes	Yes
1274	Ng'ombe Urban Health Center	17	Live birth	3500	Missing	30/01/2018	30/01/2018	29/09/2017			7/6/2018		6/7/2018	Positive	RPR		35weeks/6days	1	Negative			Facility		Single	No		1	0			Female					No	Yes	Yes	Yes	Yes
1279	Ng'ombe Urban Health Center	22	Live birth	2900	Missing	17/09/2018	17/09/2018	2/3/2018			6/12/2018		9/12/2018	Positive	RPR		39weeks/3days	2	Negative			Facility		Married	No		1	1			Male					No	Yes	Missing	Yes
1281	Ng'ombe Urban Health Center	35	Live birth	2600	Missing	5/4/2018	5/4/2018	20/01/2018			1/1/1900		27/10/2018	Positive	RPR		999	9	Positive			Home		Married	No		1	8			Female					No	Yes	Missing	No
1284	Ng'ombe Urban Health Center	32				28/06/2018	28/06/2018	29/03/2018				3	5/1/2019	Positive	RPR			4	Negative		Yes			Married				3								No	Yes	Missing	Yes		28/06/2018
1297	Ng'ombe Urban Health Center	20	Live birth	3600	Missing	9/4/2018	9/4/2018	29/12/2017			27/10/2018	3	5/10/2018	Positive	RPR		43weeks/1day	3	Negative	MCH	Yes	Facility		Married	No		1	2			Female					No	Yes	Yes	Yes		10/4/2018
1305	Ng'ombe Urban Health Center	26				7/11/2018	7/11/2018	21/07/2018					27/04/2019	Positive	RPR			2	Positive					Married				1								No	Yes	Missing	Yes
1318	Ng'ombe Urban Health Center	24				14/02/2018	14/02/2018	1/1/1900				3	1/1/1900	Positive	RPR			2	Negative	MCH	Yes			Single				1								No	Yes	Yes	Yes		14/02/2018
1326	Ng'ombe Urban Health Center	39				19/02/2018	19/02/2018	1/9/2017					8/6/2018	Positive	RPR			4	Positive	MCH				Married				3								No	Yes	Yes	Yes	Yes
1335	Ng'ombe Urban Health Center	26	Live birth	2900	Missing	9/1/2018	9/1/2018	28/10/2017			3/7/2018	3	5/8/2018	Positive	RPR		36weeks/0days	2	Positive	MCH	Yes	Facility		Single	No		1	1			Female					No	Yes	Yes	No		10/1/2018
1338	Ng'ombe Urban Health Center	27				7/12/2018	7/12/2018	5/7/2018					12/4/2019	Positive	RPR			3	Positive					Married				2								No	Yes	Missing	No
1341	Ng'ombe Urban Health Center	25	Live birth	2200	Missing	22/01/2018	22/01/2018	10/9/2017			1/6/2018	3	17/06/2018	Positive	RPR		36weeks/5days	3	Negative	MCH	Yes	Facility		Married	No		1	2			Female					No	Yes	Yes	Yes		22/01/2018
1345	Ng'ombe Urban Health Center	32	Live birth	3000	Missing	3/10/2018	3/10/2018	26/05/2018			27/01/2019		2/2/2019	Positive	RPR		39weeks/3days	3	Negative			Facility		Married	No		1	2			Male					No	Yes	Missing	Yes
1349	Ng'ombe Urban Health Center	24				26/02/2018	26/02/2018	28/12/2017				2	5/10/2018	Positive	RPR			2	Positive	MCH	Yes			Married				0								No	Yes	Yes	Yes		27/02/2018
1351	Ng'ombe Urban Health Center	20	Live birth	3600	Missing	9/4/2018	9/4/2018	29/12/2017			27/10/2018		5/10/2018	Positive	RPR		43weeks/1day	3	Negative	MCH		Facility		Married	No		1	2			Female					No	Yes	Yes	Yes
1352	Ng'ombe Urban Health Center	22	Live birth	2800	Missing	10/1/2018	10/1/2018	10/8/2017			14/05/2018	3	17/05/2018	Positive	RPR		39weeks/4days	1	Negative		Yes	Facility		Single	No		1	0			Male					No	Yes	Missing	Yes		11/1/2018
1357	Ng'ombe Urban Health Center	22	Live birth	2900	Missing	17/09/2018	17/09/2018	2/3/2018			6/12/2018		9/12/2018	Positive	RPR		39weeks/6days	2	Negative			Facility		Married	No		1	1			Male					No	Yes	Missing	Yes
1360	Ng'ombe Urban Health Center	40	Live birth	2900	Missing	6/4/2018	6/4/2018	22/12/2017					29/09/2018	Positive	RPR		31weeks/4days	6	Positive	MCH		Facility		Married	No		1	5			Female					No	Yes	Yes	No
1376	Ng'ombe Urban Health Center	24				26/02/2018	26/02/2018	28/12/2017					5/10/2018	Positive	RPR			2	Positive	MCH				Married				0								No	Yes	Yes	Yes	Yes
21	Chainda Urban Health Center	32				10/12/2018	10/12/2018							Positive	RPR			4	Negative					Married				3								No	Yes	Missing	Yes
43	Chainda Urban Health Center	28	Live birth	2400	Missing	25/03/2019	25/03/2019	15/11/2018			20/08/2019		22/08/2019	Positive	RPR		999	3	Negative			Facility		Married	No		1	1			Male					No	Yes	Missing	Yes
665	Chipata 1st Level Hospital	31	Live birth	3200	Missing	26/12/2018	26/12/2018	28/08/2018			26/04/2019		5/6/2019	Positive	RPR			2	Positive			Facility		Married	No		1	1			Male					No	Yes	Missing	No
581	Chipata 1st Level Hospital	26	Live birth	3500		29/10/2018	29/10/2018	19/07/2018			18/03/2019		25/04/2019	Positive	RPR		37 weeks	2	Negative			Facility					1	1			Female						Yes		Yes
682	Chipata 1st Level Hospital	28	Live birth	2900		29/10/2018	29/10/2018				13/02/2019			Positive	RPR				Negative			Facility					1				Male						Yes	Yes	Yes
543	Chipata 1st Level Hospital	30	Live birth	2700		2/1/2019	2/1/2019	4/8/2018			4/3/2019		11/5/2019	Positive	RPR		36 weeks	3	Negative			Facility		Married			1	2			Male						Yes		Yes
603	Chipata 1st Level Hospital	29	Live birth	3200		16/10/2018	16/10/2018				4/3/2019			Positive	RPR		36 weeks	3	Positive			Facility					1	2			Male						Yes		No
646	Chipata 1st Level Hospital	40				29/10/2018	29/10/2018							Positive	RPR				Positive																		Yes		No
662	Chipata 1st Level Hospital	38				11/2/2019	11/2/2019	4/8/2018					11/5/2019	Positive	RPR			4	Positive					Married				3								No	Yes	Missing	No
767	Kalingalinga Urban Health	34	Live birth	3200	Missing	10/10/2018	10/10/2018	10/4/2018			19/01/2019	3	15/01/2019	Positive	RPR		40 weeks/ 1 day	4	Positive		Yes	Home		Married	No		1	3			Female					No	Yes	Missing	No		10/10/2018
713	Kalingalinga Urban Health	44	Macerated stillbirth			26/11/2018	26/11/2018	5/6/2018				3	12/3/2018	Positive	RPR		999	4	Positive		Yes	Facility		Married			1	3								No	Yes	Missing	No		26/11/2018
715	Kalingalinga Urban Health	26				6/11/2018	6/11/2018	6/6/2018				3	13/03/2019	Positive	RPR			2	Positive		Yes			Married				1								No	Yes	Missing	Yes		6/11/2018
726	Kalingalinga Urban Health	35	Live birth	2600	Missing	7/9/2018	7/9/2018	20/04/2018			17/01/2019	3	25/01/2019	Positive	RPR		36 weeks/0days	6	Positive		Yes	Home		Missing record	No		1	5			Male					No	Yes	Missing	No
739	Kalingalinga Urban Health	27	Live birth	2500	Missing	6/6/2019	6/6/2019	21/03/2019			24/11/2019	3	26/12/2019	Positive	RPR		35weeks/6days	2	Negative		Yes	Facility		Married	No		1	1			Female					Yes	Yes	Missing	Yes		6/6/2019
841	Kanyama 1st Level Hospital	26				22/01/2018	22/01/2018	21/08/2017					21/05/2018	Positive	RPR			3	Positive					Married				2								No	Yes	Missing	No
813	Kanyama 1st Level Hospital	32	Live birth	3200	Missing	11/3/2019	11/3/2019	11/11/2018			24/08/2019		17/05/2019	Positive	RPR		40 weeks 6 days	4	Positive			Facility		Married	No		1	3			Male					No	Yes	Missing	No
837	Kanyama 1st Level Hospital	30	Live birth	3100	Missing	18/03/2019	18/03/2019	5/9/2018			17/06/2019		12/6/2019	Positive	RPR		40 weeks 5 days	3	Positive			Facility		Married	No		1	4			Male					No	Yes	Missing	No
924	Matero 1st Level Hospital	33	Live birth	2900	Missing	29/04/2019	29/04/2019	15/09/2018			20/07/2019		22/06/2019	Positive	RPR		39 weeks	7	Negative			Facility		Married	No		1	4			Male					No	Yes	Missing	Yes
931	Matero 1st Level Hospital	20	Live birth	2400	Missing	6/11/2018	6/11/2018	23/06/2018			14/01/2019		30/03/2019	Positive	RPR		36 weeks	1	Positive			Facility		Married	Unavailable		1	0			Female					No	Yes	Missing	Yes
1096	Ng'ombe Urban Health Center	35				17/01/2018	17/01/2018							Positive	RPR			5	Positive	MCH				Single				4								No	Yes	Yes	No	Yes
1133	Ng'ombe Urban Health Center	35	Live birth	2600	Missing	17/01/2018	17/01/2018				15/03/2018	3		Positive	RPR		999	5	Positive	MCH	Yes	Facility		Single	No		1	4			Male					No	Yes	Yes	No		17/01/2018
1343	Ng'ombe Urban Health Center	22	Live birth	3000	Missing	12/4/2018	12/4/2018	5/10/2017			7/7/2018	1	12/7/2018	Positive	RPR		39 weeks/4days	3	Negative	MCH	Yes	Facility		Married	No		1	2			Female					No	Yes	Yes	Yes		12/4/2018
1204	Ng'ombe Urban Health Center	29	Live birth	3000	Missing	11/9/2018	11/9/2018	8/5/2018			24/02/2019		2/2/2019	Positive	RPR		41weeks/5days	4	Negative			Facility		Married	No		1	3			Female					No	Yes	Missing	Yes
1301	Ng'ombe Urban Health Center	24	Live birth	3100	Missing	18/06/2018	18/06/2018	3/3/2018			24/12/2018		10/12/2018	Positive	RPR		42weeks/2days	3	Positive			Facility		Married	No		1	2			Male					No	Yes	Missing	Yes
1285	Ng'ombe Urban Health Center	28	Live birth	3100	Missing	14/01/2019	14/01/2019	18/06/2018			15/03/2019	3	25/03/2019	Positive	RPR		38weeks/4days	4	Positive		Yes	Facility		Married	Unavailable		1	3			Male					No	Yes	Missing	No		14/01/2019
1169	Ng'ombe Urban Health Center	35				13/06/2018	13/06/2018	23/12/2017				3	30/09/2018	Positive	RPR			4	Negative	MCH	Yes			Married				3								No	Yes	Yes	Yes		13/06/2018
1282	Ng'ombe Urban Health Center	26	Live birth		Missing	29/05/2018	29/05/2018	30/01/2018			1/11/2018	3	6/11/2018	Positive	RPR		40weeks/5days	2	Negative		Yes	Facility		Married	No		1	1			Female					No	Yes	Missing	Yes		29/05/2018
1171	Ng'ombe Urban Health Center	24	Live birth	3100	Missing	16/03/2018	16/03/2018	11/11/2017			19/08/2018		18/08/2018	Positive	RPR		40weeks/1day	2	Negative			Facility		Married	No		1	1			Male					No	Yes	Missing	Yes	No
1214	Ng'ombe Urban Health Center	22	Live birth	2700	Missing	28/09/2018	28/09/2018	2/8/2018			14/03/2019		9/5/2019	Positive	RPR		32weeks/0days	1	Positive			Facility		Single	No		1	0			Female					No	Yes	Missing	No
1107	Ng'ombe Urban Health Center	40				4/7/2018	4/7/2018							Positive	RPR			1	Negative					Married				0								No	Yes	Missing	Yes
1071	Ng'ombe Urban Health Center	30				28/11/2018	28/11/2018	15/05/2018					22/09/2019	Positive	RPR			3	Positive					Married				2								No	Yes	Missing	No
1317	Ng'ombe Urban Health Center	21	Live birth	3000	Missing	28/08/2018	28/08/2018	28/05/2018			26/02/2019		4/3/2019	Positive	RPR		39weeks/1day	1	Negative	MCH		Facility		Married	No		1	0			Male					No	Yes	Yes	Yes
1235	Ng'ombe Urban Health Center	42	Live birth	3000	Missing	7/11/2018	7/11/2018	1/5/2018			29/01/2019	3	8/2/2019	Positive	RPR		38weeks/5days	4	Positive		Yes	Facility		Married	No		1	3			Male					No	Yes	Missing	No		8/11/2018
1181	Ng'ombe Urban Health Center	33	Live birth	2500	Missing	4/6/2018	4/6/2018	22/10/2017			22/07/2018	2	29/07/2018	Positive	RPR		39weeks/1day	3	Positive		Yes	Facility		Married	No		1	2			Female					No	Yes	Missing	No		4/6/2018
1271	Ng'ombe Urban Health Center	30	Live birth	3200	Missing	31/01/2018	31/01/2018	1/7/2017			4/3/2018	3	8/4/2018	Positive	RPR		35weeks/1day	3	Positive		Yes	Facility		Married	No		1	0			Male					No	Yes	Missing	No	Yes	1/2/2018
1287	Ng'ombe Urban Health Center	28	Live birth	1900	Missing	22/01/2018	22/01/2018				16/05/2018	3		Positive	RPR		999	3	Positive		Yes	Facility		Married	No		1	2			Male					No	Yes	Missing	No	Yes	22/01/2018
1267	Ng'ombe Urban Health Center	27	Live birth	3400	Missing	4/9/2018	4/9/2018	7/6/2018			6/2/2019		14/03/2019	Positive	RPR		34weeks/6days	2	Positive			Home		Married	No		1	1			Female					No	Yes	Missing	No
1250	Ng'ombe Urban Health Center	40	Live birth	3200	Missing	4/7/2018	4/7/2018	15/03/2018			26/11/2018	3	22/12/2018	Positive	RPR		36weeks/2days	3	Negative	MCH	Yes	Facility		Married	No		1	2			Male					No	Yes	Yes	Yes		4/7/2018
1337	Ng'ombe Urban Health Center	45				11/10/2018	11/10/2018	10/8/2018				3	17/05/2019	Positive	RPR			6	Positive	MCH	Yes			Married				5								No	Yes	Yes	No		12/10/2018
1152	Ng'ombe Urban Health Center	19				27/05/2019	27/05/2019	5/1/2019					12/10/2019	Positive	RPR			1	Negative					Married				0								No	Yes	Missing	Yes
1283	Ng'ombe Urban Health Center	21	Live birth	4000	Missing	31/08/2018	31/08/2018	15/06/2018			18/03/2019	1	22/03/2019	Positive	RPR		39weeks/3days	1	Negative		Yes	Facility		Married	No		1	0			Male					No	Yes	Missing	Yes		31/08/2018
1094	Ng'ombe Urban Health Center	24	Live birth	2500	Missing	23/08/2018	23/08/2018	13/03/2018			28/10/2018		13/12/2018	Positive	RPR		33weeks/5days	2	Positive			Facility		Married	No		1	1			Female					No	Yes	Missing	No
1354	Ng'ombe Urban Health Center	21	Live birth	2700	Missing	13/12/2018	13/12/2018	22/10/2018			28/06/2019		24/02/2019	Positive	RPR		38weeks	2	Positive			Facility		Married	Unavailable	999	1	1			Female					No	Yes	Missing	No
1185	Ng'ombe Urban Health Center	37	Live birth	3500	Missing	4/4/2018	4/4/2018	18/11/2017			30/08/2018	3	25/08/2018	Positive	RPR		40weeks/5days	6	Negative	MCH	Yes	Facility		Married	No		1	5			Female					No	Yes	Yes	Yes		6/4/2018
1336	Ng'ombe Urban Health Center	19	Live birth	2900	Missing	3/9/2018	3/9/2018				17/03/2019	1		Positive	RPR		999	2	Positive		Yes	Facility		Married	No		1	1			Female					No	Yes	Missing	No		3/9/2018
1076	Ng'ombe Urban Health Center	32	Live birth	2600	Missing	21/05/2019	21/05/2019	6/2/2019			16/10/2019		13/11/2019	Positive	RPR		36weeks/3days	4	Positive			Facility		Married	No		1	3			Female					No	Yes	Missing	No
1116	Ng'ombe Urban Health Center	29	Live birth	4200	Missing	13/06/2018	13/06/2018	9/1/2018			14/11/2018	2	16/10/2018	Positive	RPR		44weeks/1day	3	Negative	MCH	Yes	Facility		Married	No		1	2			Female					No	Yes	Yes	Yes		13/06/2018
1154	Ng'ombe Urban Health Center	29	Live birth	3400	Missing	16/04/2018	16/04/2018	18/12/2017			9/8/2018	2	25/09/2018	Positive	RPR		33weeks/3days	3	Negative		Yes	Facility		Married	No		1	0			Male					No	Yes	Missing	Yes		16/04/2018
1325	Ng'ombe Urban Health Center	21	Live birth	1700	Missing	27/03/2018	27/03/2018	23/11/2017			17/08/2018	3	30/08/2018	Positive	RPR		38weeks/1day	2	Negative		Yes	Facility		Married	Unavailable		1	0			Female					No	Yes	Missing	Yes	Yes	27/03/2018
1329	Ng'ombe Urban Health Center	36	Live birth	3000	Missing	26/03/2018	26/03/2018	24/01/2018			18/09/2018	3	31/10/2018	Positive	RPR		33weeks/6days	5	Negative		Yes	Facility		Married	No		1	4			Male					No	Yes	Missing	Yes	Yes	9/5/2018
1237	Ng'ombe Urban Health Center	27				27/11/2018	27/11/2018	2/8/2018				3	9/5/2019	Positive	RPR			2	Negative	MCH	Yes			Married				1								No	Yes	Yes	Yes		27/11/2018
1363	Ng'ombe Urban Health Center	36				26/11/2018	26/11/2018	1/8/2018					8/5/2019	Positive	RPR			6	Positive					Married				4								No	Yes	Missing	No
1174	Ng'ombe Urban Health Center	22	Live birth	3600	Missing	4/7/2018	4/7/2018	16/02/2018			27/11/2018	2	23/11/2018	Positive	RPR		40weeks/4days	1	Negative	MCH	Yes	Facility		Single	Unavailable		1	0			Female					No	Yes	Yes	Yes		5/7/2018
1177	Ng'ombe Urban Health Center	27	Live birth	3200	Missing	19/01/2018	19/01/2018	10/9/2017			26/06/2018	3	17/06/2018	Positive	RPR		41weeks/2days	5	Negative		Yes	Facility		Single	No		1	4			Male					No	Yes	Missing	Yes	Yes	22/01/2018
1082	Ng'ombe Urban Health Center	21	Live birth	3000	Missing	10/12/2018	10/12/2018	25/08/2018			22/04/2019		12/5/2019	Positive	RPR		37weeks/1day	2	Negative			Facility		Married	Unavailable		1	1			Female					No	Yes	Missing	Yes
1246	Ng'ombe Urban Health Center	30	Live birth	3100	Missing	8/10/2018	8/10/2018	28/07/2018			3/4/2019	3	14/03/2019	Positive	RPR		42weeks/6days	4	Positive	MCH	Yes	Facility		Married	No		1	3			Male					No	Yes	Yes	No		12/10/2018
1314	Ng'ombe Urban Health Center	30	Live birth	2900	Missing	29/05/2019	29/05/2019	15/12/2018			20/11/2019	3	22/11/2019	Positive	RPR		39weeks/5days	2	Negative		Yes	Home		Married	No		1	1			Male					No	Yes	Missing	Yes		30/05/2019
1220	Ng'ombe Urban Health Center	20	Live birth	3000	Missing	24/09/2018	24/09/2018	2/5/2018			22/02/2019	3	9/2/2019	Positive	RPR		41weeks/6days	1	Negative	MCH	Yes	Facility		Married	No		1	0			Male					No	Yes	Yes	Yes		24/09/2018
1369	Ng'ombe Urban Health Center	34	Live birth	2600	Missing	19/06/2018	19/06/2018	17/04/2018			23/12/2018	2	24/01/2019	Positive	RPR		36weeks/1day	2	Positive		Yes	Facility		Married	No		1	1			Female					No	Yes	Missing	Yes		19/06/2018
1142	Ng'ombe Urban Health Center	31	Live birth	3000	Missing	6/11/2018	6/11/2018	15/06/2018			11/2/2019	3	22/03/2019	Positive	RPR		34weeks/3days	4	Positive	MCH	Yes	Facility		Married	No		1	3			Female					No	Yes	Yes	No		7/11/2018
1061	Ng'ombe Urban Health Center	24				26/06/2018	26/06/2018	10/2/2018				3	17/11/2018	Positive	RPR			2	Negative	MCH	Yes			Married				1								No	Yes	Yes	Yes		26/06/2018
1157	Ng'ombe Urban Health Center	34	Live birth	3000	Missing	12/6/2018	12/6/2018	21/02/2018			15/11/2018	3	29/11/2018	Positive	RPR		38weeks/0days	7	Positive	MCH	Yes	Facility		Married	No		1	6			Male					No	Yes	Yes	No		12/6/2018
1164	Ng'ombe Urban Health Center	32	Live birth	2600	Missing	18/09/2018	18/09/2018	28/05/2018			5/2/2019	3	5/3/2019	Positive	RPR		36weeks	4	Positive	MCH	Yes	Facility		Married	No		2	3			Male	2200	Missing	No	Female	No	Yes	Yes	Yes		18/09/2018		Live birth
1241	Ng'ombe Urban Health Center	22	Live birth	2600	Missing	4/6/2018	4/6/2018	23/01/2018			23/10/2018	3	30/10/2018	Positive	RPR		39weeks/2days	2	Negative		Yes	Facility		Married	Unavailable		1	1			Male					No	Yes	Missing	Yes		7/6/2018
1125	Ng'ombe Urban Health Center	29				21/11/2018	21/11/2018	1/7/2018				1	8/4/2019	Positive	RPR			4	Negative		Yes			Married				3								No	Yes	Missing	Yes		21/11/2018
1153	Ng'ombe Urban Health Center	37	Live birth	2700	Missing	15/10/2018	15/10/2018	7/5/2018			18/01/2019		12/2/2019	Positive	RPR		36weeks/6days	6	Positive			Facility		Married	No		1	5			Male					No	Yes	Missing	No
1291	Ng'ombe Urban Health Center	26	Live birth	2800	No	10/9/2018	10/9/2018	14/07/2018			21/04/2019		21/04/2019	Positive	RPR		40weeks/0days	1	Positive			Facility		Married	No		1	0			Male					No	Yes	Missing	No
1217	Ng'ombe Urban Health Center	32	Live birth	2200	Missing	16/03/2018	16/03/2018	15/09/2017			7/5/2018		22/06/2018	Positive	RPR		33weeks/3days	4	Positive			Facility		Married	Unavailable	999	1	3			Female					No	Yes	Missing	No	No
1256	Ng'ombe Urban Health Center	23	Live birth	3100	Missing	4/12/2018	4/12/2018	27/08/2018			8/5/2019	3	3/6/2019	Positive	RPR		36weeks/2days	3	Negative		Yes	Facility		Married	Unavailable		1	2			Male					No	Yes	No	Yes		4/12/2018
1113	Ng'ombe Urban Health Center	38	Live birth	1400	Missing	17/09/2018	17/09/2018	10/6/2018			2/3/2019		17/03/2018	Positive	RPR		38weeks/0days	3	Positive			Facility		Married	No		2	2			Male	1600	Missing	No	Male	No	Yes	Missing	No				Live birth
1262	Ng'ombe Urban Health Center	35	Live birth	2900	Missing	13/02/2018	13/02/2018	29/09/2017			19/06/2018	3	7/7/2018	Positive	RPR		37weeks/4days	4	Positive	MCH	Yes	Facility		Married	No		1	3			Male					No	Yes	Yes	Yes	Yes	13/02/2018
1080	Ng'ombe Urban Health Center	24	Live birth	2500	Missing	13/02/2018	13/02/2018	29/10/2017			5/6/2018	1	4/8/2018	Positive	RPR		31weeks/4days	2	Positive		Yes	Facility		Single	No		1	1			Female					No	Yes	Missing	No	Yes	14/02/2018
1371	Ng'ombe Urban Health Center	17	Live birth	2900	Missing	29/11/2018	29/11/2018	1/6/2018			21/02/2019		8/3/2019	Positive	RPR		36Weeks/6days	1	Negative			Facility		Missing record	Unavailable	999	1	0			Female					No	Yes	Missing	Yes
1218	Ng'ombe Urban Health Center	23	Live birth	3200	Missing	19/06/2018	19/06/2018	9/1/2018			7/11/2018	3	16/10/2018	Positive	RPR		43weeks/1day	3	Positive		Yes	Facility		Married	No		1	2			Female					No	Yes	No	No		19/06/2018
1118	Ng'ombe Urban Health Center	35				4/7/2018	4/7/2018							Positive	RPR			4	Negative		Yes			Married				3								No	Yes	Missing	Yes
1178	Ng'ombe Urban Health Center	22	Live birth	1800	Missing	4/7/2018	4/7/2018	14/02/2018			11/11/2018		22/11/2018	Positive	RPR		39weeks/1day	1	Negative			Facility		Single	Unavailable	999	1	0			Male					No	Yes	Missing	Yes
1248	Ng'ombe Urban Health Center	25				4/7/2018	4/7/2018	15/12/2017				2	22/09/2018	Positive	RPR			2	Negative	MCH	Yes			Married				1								No	Yes	Yes	Yes		4/7/2018
1213	Ng'ombe Urban Health Center	18				18/12/2018	18/12/2018	1/8/2018					8/5/2019	Positive	RPR			1	Negative					Married				0								No	Yes	Missing	Yes
1244	Ng'ombe Urban Health Center	29	Live birth	3600	Missing	26/02/2018	26/02/2018	17/12/2017			2/10/2018		24/09/2018	Positive	RPR		41weeks/2days	4	Positive			Facility		Married	No		1	3			Male					No	Yes	Missing	No	No
1196	Ng'ombe Urban Health Center	30	Live birth	2500	Missing	24/09/2018	24/09/2018	5/7/2018			9/4/2019		12/4/2019	Positive	RPR		39weeks/5days	3	Positive			Facility		Married	No		1	2			Male					No	Yes	Missing	No
1179	Ng'ombe Urban Health Center	39	Live birth	3200	Missing	28/02/2018	28/02/2018	15/11/2017			27/08/2018	3	22/08/2018	Positive	RPR		40weeks/5days	5	Positive	MCH	Yes	Facility		Married	No		1	4			Male					No	Yes	Yes	No	Yes	1/3/2018
1258	Ng'ombe Urban Health Center	25	Live birth	3000	Missing	24/01/2018	24/01/2018	1/10/2017			12/7/2018	3	8/7/2018	Positive	RPR		40weeks/5days	1	Negative	MCH	Yes	Facility		Married	No		1	0			Female					No	Yes	Yes	Yes	Yes	9/3/2018
1257	Ng'ombe Urban Health Center	34	Live birth	3300	Missing	18/01/2018	18/01/2018	28/08/2017			24/05/2018	3	5/6/2018	Positive	RPR		38weeks/3days	4	Negative	MCH	Yes	Facility		Single	No		1	3			Female					No	Yes	Yes	Yes	Yes	18/01/2018
1186	Ng'ombe Urban Health Center	17				6/11/2018	6/11/2018	28/08/2018				2	4/6/2019	Positive	RPR			1	Negative	MCH	Yes			Married				0								No	Yes	Yes	Yes		7/11/2018
1063	Ng'ombe Urban Health Center	24	Live birth	3200	Missing	16/03/2018	16/03/2018	27/12/2017			18/08/2018		4/10/2018	Positive	RPR		33weeks/3days	2	Negative			Facility		Married	No		1	1			Male					No	Yes	Missing	Yes	No
1090	Ng'ombe Urban Health Center	28	Live birth	3000	Missing	22/10/2018	22/10/2018	1/5/2018			5/1/2019		8/2/2019	Positive	RPR		36weeks	3	Negative			Facility		Married	Unavailable		1	2			Female					No	Yes	Missing	Yes
1163	Ng'ombe Urban Health Center	29	Live birth	2500	Missing	5/10/2018	5/10/2018	8/7/2018			24/03/2019		15/04/2019	Positive	RPR		36weeks/6days	4	Negative			Facility		Married	No		1	3			Male					No	Yes	Missing	Yes
1141	Ng'ombe Urban Health Center	20	Live birth	2300	Missing	3/6/2019	3/6/2019	15/02/2019			23/12/2019	3	22/11/2019	Positive	RPR		44weeks/1day	3	Negative		Yes	Facility		Married	No		1	1			Female					No	Yes	Missing	Yes		19/06/2019
1368	Ng'ombe Urban Health Center	21	Live birth	3500	Missing	10/6/2019	10/6/2019	14/01/2019			25/10/2019	1	21/10/2019	Positive	RPR		40weeks/6days	1	Negative	MCH	Yes	Facility		Married	Unavailable		1	0			Male					No	Yes	Yes	Yes		11/6/2019
1159	Ng'ombe Urban Health Center	27				16/05/2019	16/05/2019	7/2/2019				2	16/11/2019	Positive	RPR			3	Positive		Yes			Married				1								No	Yes	Missing	No		19/05/2019
1263	Ng'ombe Urban Health Center	34	Live birth	3000	Missing	16/02/2018	16/02/2018	22/09/2017			31/05/2018	3	29/06/2018	Positive	RPR		35weeks/5days	7	Positive		Yes	Facility		Married	No		1	5			Male					No	Yes	Missing	Yes	Yes	26/02/2018
1353	Ng'ombe Urban Health Center	35				13/06/2019	13/06/2019	25/01/2019				3	1/11/2019	Positive	RPR			4	Positive	MCH	Yes			Single				3								No	Yes	Yes	No		13/06/2019
1302	Ng'ombe Urban Health Center	25	Live birth	3100	Yes	10/10/2018	10/10/2018	11/6/2018			21/01/2019		18/03/2019	Positive	RPR		34weeks	2	Negative			Facility		Married	Unavailable		1	1			Male					No	Yes	Missing	Yes
1268	Ng'ombe Urban Health Center	22	Macerated stillbirth			28/03/2018	28/03/2018							Positive	RPR		999	1	Positive			Facility		Married			1	0			Female					No	Yes	Missing	No	No
1358	Ng'ombe Urban Health Center	38				14/12/2018	14/12/2018	17/05/2018				3	24/02/2019	Positive	RPR			4	Negative	MCH	Yes			Married				3								No	Yes	Yes	Yes		14/12/2018
1059	Ng'ombe Urban Health Center	19	Live birth	2700	Missing	27/05/2019	27/05/2019	15/12/2018			9/8/2019	3	22/09/2019	Positive	RPR		33weeks	1	Negative	MCH	Yes	Facility		Married	No		1	0			Female					No	Yes	Yes	Yes		11/6/2019
1243	Ng'ombe Urban Health Center	25	Live birth	3200	Missing	7/12/2018	7/12/2018	29/10/2018			4/8/2019	3	6/8/2019	Positive	RPR		40weeks/2days	3	Negative		Yes	Facility		Married	Unavailable		1	1			Female					No	Yes	Missing	Yes		7/12/2018
1066	Ng'ombe Urban Health Center	27	Live birth	2200	Missing	3/12/2018	3/12/2018	27/08/2018			11/3/2019		4/4/2019	Positive	RPR		36weeks/4days	2	Positive			Facility		Married	No		1	1			Female					No	Yes	Missing	No
1311	Ng'ombe Urban Health Center	26	Live birth	2900	Missing	2/3/2018	2/3/2018	7/9/2017			11/5/2018	3	14/06/2018	Positive	RPR		35weeks/1day	2	Negative	MCH	Yes	Facility		Single	No		1	1			Female					No	Yes	Yes	Yes	Yes	5/3/2018
1062	Ng'ombe Urban Health Center	23	Live birth	2700	Missing	24/05/2018	24/05/2018	17/01/2018			6/9/2018	3	24/10/2018	Positive	RPR		33weeks/1day	3	Negative	MCH	Yes	Facility		Single	No		1	2			Male					No	Yes	Yes	Yes		28/05/2018
1355	Ng'ombe Urban Health Center	23	Live birth	2800	Missing	11/4/2018	11/4/2018	2/12/2017			4/8/2018	3	9/9/2018	Positive	RPR		35weeks/0days	2	Negative	MCH	No	Facility		Married	No		1	1			Female					No	Yes	Yes	Yes		11/4/2018
1312	Ng'ombe Urban Health Center	18	Live birth	3000	Missing	25/09/2018	25/09/2018	6/5/2018			15/03/2019		13/02/2018	Positive	RPR		44weeks	1	Negative			Facility		Single	No		1	0			Male					No	Yes	Missing	Yes
1089	Ng'ombe Urban Health Center	36	Live birth	3400	Missing	11/4/2018	11/4/2018	20/10/2017			8/8/2018	3	27/07/2019	Positive	RPR		41weeks/5days	7	Negative	MCH	Yes	Facility		Married	No		1	4			Female					No	Yes	Yes	Yes		11/4/2018
1173	Ng'ombe Urban Health Center	26	Live birth	3200	Missing	10/10/2018	10/10/2018	26/08/2018			22/03/2019		19/05/2019	Positive	RPR		41weeks	2	Negative			Facility		Married	Unavailable		1	1			Male					No	Yes	Missing	Yes
1075	Ng'ombe Urban Health Center	19	Live birth	3200	Missing	4/7/2018	4/7/2018				4/11/2018	3		Positive	RPR		999	1	Negative		Yes	Facility		Single	No		1	0			Male					No	Yes	Missing	Yes		4/7/2018
1223	Ng'ombe Urban Health Center	31				26/10/2018	26/10/2018	20/05/2018					27/02/2019	Positive	RPR			5	Negative					Single				4								No	Yes	Missing	Yes
1367	Ng'ombe Urban Health Center	20	Live birth	2500	Missing	7/3/2018	7/3/2018	12/10/2017			16/07/2018	1	19/07/2018	Positive	RPR		39weeks/4days	2	Negative		Yes	Facility		Married	No		1	1			Male					No	Yes	Missing	Yes	Yes	8/3/2018
1143	Ng'ombe Urban Health Center	34	Live birth	2600	Missing	6/9/2018	6/9/2018	25/05/2018			28/01/2019	3	1/3/2019	Positive	RPR		39weeks/3days	5	Negative	MCH	Yes	Facility		Married	Unavailable		1	3			Male					No	Yes	Yes	Yes		6/9/2018
1139	Ng'ombe Urban Health Center	17				4/7/2018	4/7/2018					2		Positive	RPR			1	Negative		Yes			Married				0								No	Yes	Missing	Yes		4/7/2018
1323	Ng'ombe Urban Health Center	24	Live birth	2300	Missing	4/6/2018	4/6/2018	1/3/2018			7/11/2018	1	8/12/2018	Positive	RPR		36weeks/0days	2	Negative		Yes	Facility		Married	No		1	1			Male					No	Yes	Missing	Yes		4/6/2018
1191	Ng'ombe Urban Health Center	38				20/05/2019	20/05/2019	18/11/2018				3	25/08/2019	Positive	RPR			5	Negative	MCH	Yes			Married				4								No	Yes	Yes	Yes		21/05/2019
1322	Ng'ombe Urban Health Center	22	Live birth	2700	Missing	18/06/2018	18/06/2018	15/04/2018			15/01/2019	3	22/01/2019	Positive	RPR		38weeks/6days	2	Positive		Yes	Facility		Single	No		1	1			Male					No	Yes	Missing	No		18/06/2018
1210	Ng'ombe Urban Health Center	42				27/03/2018	27/03/2018	20/10/2017				1	27/07/2018	Positive	RPR			5	Negative		Yes			Married				4								No	Yes	Missing	Yes	Yes	27/03/2018
1078	Ng'ombe Urban Health Center	19				6/2/2018	6/2/2018	2/8/2017				3	9/5/2018	Positive	RPR			2	Positive		Yes			Single				1								No	Yes	Missing	No	Yes	7/2/2018
1167	Ng'ombe Urban Health Center	34				17/10/2018	17/10/2018	14/05/2018				2	21/02/2019	Positive	RPR			5	Positive	MCH	Yes			Married				4								No	Yes	Yes	No		9/11/2018
1122	Ng'ombe Urban Health Center	28	Live birth	3100	Missing	4/7/2018	4/7/2018	14/03/2018			4/12/2018	2	21/12/2018	Positive	RPR		37weeks/3days	2	Positive	MCH	Yes	Facility		Married	No		1	1			Female					No	Yes	Yes	No		4/7/2018
1190	Ng'ombe Urban Health Center	17	Live birth	2200	Missing	23/10/2018	23/10/2018	8/3/2018			7/1/2019		15/12/2018	Positive	RPR		34weeks	1	Positive			Facility		Single	No		1	0			Male					No	Yes	Missing	Yes
1069	Ng'ombe Urban Health Center	32	Live birth	2700	Missing	10/12/2018	10/12/2018	21/08/2018			20/04/2019	3	28/05/2019	Positive	RPR		38weeks	3	Positive		Yes	Facility		Married	Unavailable		1	2			Male					No	Yes	Missing	No		10/12/2018
1232	Ng'ombe Urban Health Center	30	Live birth	3200	Missing	8/6/2019	8/6/2019	1/4/2019			5/1/2020		8/1/2020	Positive	RPR		39weeks/4days	1	Positive			Facility		Married	No		1	0			Female					No	Yes	Missing	No
1148	Ng'ombe Urban Health Center	28	Live birth	3400	Missing	10/9/2018	10/9/2018				19/11/2018	3		Positive	RPR		999	3	Negative	MCH	Yes	Facility		Married	No		1	2			Male					No	Yes	Yes	Yes		10/9/2018
1231	Ng'ombe Urban Health Center	35	Live birth	3100	Missing	19/11/2018	19/11/2018	25/06/2018			4/4/2019	3	2/4/2019	Positive	RPR		40weeks/2days	3	Positive	MCH	Yes	Facility		Married	No		1	1			Male					No	Yes	Yes	No		20/11/2018
1172	Ng'ombe Urban Health Center	32				3/12/2018	3/12/2018	27/07/2018					3/5/2019	Positive	RPR			4	Negative					Married				3								No	Yes	Missing	Yes
1101	Ng'ombe Urban Health Center	20				22/06/2018	22/06/2018	14/02/2018					21/11/2018	Positive	RPR			2	Negative					Married				0								No	Yes	Missing	Yes
1272	Ng'ombe Urban Health Center	24				16/04/2018	16/04/2018	18/10/2017				3	25/07/2018	Positive	RPR			3	Negative		Yes			Married				2								No	Yes	Missing	Yes		16/04/2018
1273	Ng'ombe Urban Health Center	24	Live birth	1800	Missing	15/10/2018	15/10/2018				8/2/2019	3		Positive	RPR		36weeks/5days	3	Negative	MCH		Facility		Married	Unavailable		1	2			Female					No	Yes	Yes	Yes		15/10/2018
1304	Ng'ombe Urban Health Center	37	Live birth	2400	Missing	3/10/2018	3/10/2018	20/05/2018			17/01/2019		27/02/2018	Positive	RPR		33weeks/6days	5	Positive			Facility		Married	No		1	4			Female					No	Yes	Missing	No
1197	Ng'ombe Urban Health Center	23	Live birth	3700	Missing	21/05/2019	21/05/2019	5/1/2019			7/10/2019	3	12/10/2019	Positive	RPR		39weeks/2days	2	Negative		Yes	Facility		Married	Unavailable		1	1			Female					No	Yes	Missing	Yes		22/05/2019
1308	Ng'ombe Urban Health Center	34	Live birth	3000	Missing	5/3/2018	5/3/2018	8/9/2017			19/05/2018	3	15/06/2018	Positive	RPR		36weeks/1day	4	Positive		Yes	Home		Married	No		1	3			Male					No	Yes	Missing	No	Yes	5/3/2018
1315	Ng'ombe Urban Health Center	37				15/11/2018	15/11/2018	26/06/2018				3	3/4/2019	Positive	RPR			9	Negative		Yes			Married				5								No	Yes	Missing	Yes		16/11/2018
1327	Ng'ombe Urban Health Center	25	Live birth	3100	Missing	17/04/2018	17/04/2018	15/02/2018			3/12/2018	3	22/11/2018	Positive	RPR		41weeks/4days	4	Negative	MCH	Yes	Facility		Married	No		1	0			Male					No	Yes	Yes	Yes		17/04/2018
1348	Ng'ombe Urban Health Center	30				20/12/2018	20/12/2018					2		Positive	RPR			4	Positive		Yes			Married				3								No	Yes	Missing	No		20/12/2018
1097	Ng'ombe Urban Health Center	21				22/05/2019	22/05/2019	26/01/2019				3	2/10/2019	Positive	RPR			1	Negative		Yes			Single				0								No	Yes	Missing	Yes		23/05/2019
1298	Ng'ombe Urban Health Center	22	Live birth	2800	Missing	5/3/2018	5/3/2018	28/11/2017			30/07/2018	2	2/9/2018	Positive	RPR		34weeks/4days	2	Positive		Yes	Facility		Married	No		1	1			Male					No	Yes	Missing	No	Yes	5/3/2018
1207	Ng'ombe Urban Health Center	28	Live birth	3000	Missing	24/05/2018	24/05/2018	10/3/2018			30/09/2018	3	17/12/2018	Positive	RPR		29weeks/1day	4	Positive		Yes	Facility		Married	No		1	3			Female					No	Yes	Missing	No		28/05/2018
1098	Ng'ombe Urban Health Center	24	Live birth	2600	Missing	17/09/2018	17/09/2018	25/04/2018			10/1/2019		2/2/2019	Positive	RPR		37weeks/1day	1	Positive			Facility		Single	No		1	0			Male					No	Yes	Missing	No
1144	Ng'ombe Urban Health Center	30	Live birth	3200	Missing	12/12/2018	12/12/2018	4/7/2018			28/03/2019		11/4/2019	Positive	RPR		38weeks/1day	3	Negative			Facility		Married	No		1	2			Female					No	Yes	Missing	Yes
1151	Ng'ombe Urban Health Center	33	Live birth	2500	Missing	16/02/2018	16/02/2018	5/9/2017			18/06/2018	3	12/6/2018	Positive	RPR		40weeks/4days	5	Positive		Yes	Home		Married	No		1	4			Female					No	Yes	Missing	No	Yes	19/02/2018
1303	Ng'ombe Urban Health Center	27				14/11/2018	14/11/2018	15/06/2018				1	22/03/2019	Positive	RPR			2	Positive		No			Married				1								No	Yes	Missing	No		15/11/2018
1086	Ng'ombe Urban Health Center	29	Live birth	3500	Missing	6/2/2018	6/2/2018	24/09/2017			27/05/2018	3	1/7/2018	Positive	RPR		35weeks/0days	5	Positive		Yes	Facility		Married	No		1	3			Male					No	Yes	Missing	No	Yes	7/2/2018
1270	Ng'ombe Urban Health Center	35	Live birth	3100	Missing	13/04/2018	13/04/2018	2/2/2018			19/08/2018		19/08/2018	Positive	RPR		28weeks/2days	5	Negative			Facility		Married	No		1	4			Male					No	Yes	No	Yes
1079	Ng'ombe Urban Health Center	24	Live birth	2400	Missing	29/11/2018	29/11/2018	1/8/2018			24/04/2019	3	8/5/2019	Positive	RPR		38weeks/0days	2	Negative	MCH	Yes	Facility		Married	No		1	1			Male					No	Yes	Yes	Yes		30/11/2018
1374	Ng'ombe Urban Health Center	23	Live birth	2950	Missing	30/08/2018	30/08/2018	1/5/2018			30/01/2019	3	8/2/2019	Positive	RPR		38weeks/5days	1	Negative		Yes	Facility		Married	No		1	0			Male					No	Yes	Missing	Yes		30/08/2018
1183	Ng'ombe Urban Health Center	25	Live birth	2800	Yes	12/12/2018	12/12/2018	1/7/2018			27/03/2019	3	8/4/2019	Positive	RPR		38weeks/3days	5	Negative		Yes	Facility		Married	No		1	4			Female					No	Yes	Missing	Yes		12/12/2018
1150	Ng'ombe Urban Health Center	24	Live birth	2500	Missing	24/01/2018	24/01/2018	15/10/2017			18/06/2018	3	22/07/2018	Positive	RPR		35weeks/1day	3	Positive		Yes	Home		Married	No		1	2			Female					No	Yes	Missing	Yes	Yes	24/01/2018
1081	Ng'ombe Urban Health Center	24				3/12/2018	3/12/2018					3		Positive	RPR			5	Negative		Yes			Married				0								No	Yes	Missing	Yes		3/12/2018
1134	Ng'ombe Urban Health Center	31				4/12/2018	4/12/2018	27/08/2018				3	3/6/2019	Positive	RPR			2	Positive	MCH	Yes			Married				1								No	Yes	Yes	No		4/12/2018
1120	Ng'ombe Urban Health Center	26	Live birth	3100	Missing	22/01/2018	22/01/2018	15/09/2017			13/04/2018	1	22/06/2018	Positive	RPR		30weeks/0days	3	Positive		Yes	Facility		Married	No		1	2			Male					No	Yes	Missing	No	Yes	23/01/2018
1370	Ng'ombe Urban Health Center	27	Live birth	3000	Missing	22/06/2018	22/06/2018	5/1/2018			5/10/2018		12/10/2018	Positive	RPR		39weeks	3	Positive			Facility		Single	No		1	2			Female					No	Yes	Missing	Yes
1114	Ng'ombe Urban Health Center	39				7/2/2018	7/2/2018	5/9/2017				3	12/6/2018	Positive	RPR			5	Positive		Yes			Married				4								No	Yes	Missing	No	Yes	8/2/2018
1205	Ng'ombe Urban Health Center	35	Live birth	2900	Missing	28/08/2018	28/08/2018	9/4/2018			1/1/2019		16/01/2019	Positive	RPR		37weeks/6days	2	Positive			Facility		Married	No		1	1			Male					No	Yes	Missing	No
1110	Ng'ombe Urban Health Center	20	Live birth	2500	Missing	9/4/2018	9/4/2018	20/01/2018			16/08/2018		27/10/2018	Positive	RPR		29weeks/5days	1	Positive			Facility		Single	No		1	0			Female					No	Yes	Missing	Yes
1201	Ng'ombe Urban Health Center	36	Live birth	3200	Missing	14/11/2018	14/11/2018	11/9/2018			12/6/2019	3	18/06/2019	Positive	RPR		39weeks/2days	3	Positive		Yes	Facility		Married	No		1	2			Male					No	Yes	Missing	No		16/11/2018
1137	Ng'ombe Urban Health Center	31	Live birth	3000	Missing	16/03/2018	16/03/2018	5/12/2017			30/09/2018		12/9/2018	Positive	RPR		42weeks/5days	4	Negative			Facility		Married	No		1	3			Male					No	Yes	Missing	Yes	No
1203	Ng'ombe Urban Health Center	33	Live birth	3700	Missing	28/09/2018	28/09/2018	5/5/2018			10/2/2019	1	12/2/2019	Positive	RPR		39weeks/5days	5	Negative	MCH	Yes	Facility		Married	No		1	4			Male					No	Yes	Yes	Yes		28/09/2018
1300	Ng'ombe Urban Health Center	38	Live birth	4200	Missing	28/02/2018	28/02/2018	14/12/2017			31/08/2018	3	21/09/2018	Positive	RPR		37weeks/1day	3	Negative	MCH	Yes	Facility		Married	No		1	2			Male					No	Yes	Yes	Yes	Yes	9/3/2018
